# Supplementary material for: Leveraging open cheminformatics tools for non-targeted metabolomics analysis of C. elegans: a workflow comparison and application to strains related to xenobiotic metabolism and neurodegeneration
Source: Anal Bioanal Chem. 2025 Aug 8;417(27):6089–106. doi: 10.1007/s00216-025-06048-y (PMC12583387; doi:10.1007/s00216-025-06048-y)
Supplement: Supplementary file 3 — Supplementary file3 (XLSX 266 KB) [file 216_2025_6048_MOESM3_ESM.xlsx]

## Sheet: Legends
Leveraging open cheminformatics tools for non-targeted metabolomics analysis of C. elegans:
a workflow comparison and application to strains related to xenobiotic metabolism and neurodegeneration
Gianfranco Frigerio1,2*, Yunjia Lai3, Emma L. Schymanski1*, Gary W. Miller3
1 Luxembourg Centre for Systems Biomedicine (LCSB), University of Luxembourg, 6, Avenue du Swing, L-4367 Belvaux, Luxembourg
2 Center for Omics Sciences (COSR), IRCCS San Raffaele Scientific Institute, Milan, Italy
3 Department of Environmental Health Sciences, Mailman School of Public Health at Columbia University, New York, NY, USA
* Corresponding authors: GF: frigerio.gianfranco@hsr.it & ELS: emma.schymanski@uni.lu
ORCIDs: GF: 0000-0002-3538-1443, YL: 0000-0002-1081-0897, ELS: 0000-0001-6868-8145, GWM: 0000-0001-8984-1284
Supplementary tables
Supplementary table S1: Detailed information on unique compounds annotated at level 3 or above across all sample preparation schemes and chromatographic runs.
Supplementary table S2: Details of unique compounds annotated at level 3 or above that were significantly different among strain groups.
Supplementary table S3: Overview of the retention times of the annotated fatty acids (FAs).
Supplementary table S4: Results of the enrichment analyses performed with the FELLA package considering all the annotated compounds with a valid KEGG code that were significantly different among the considered groups of strains.
Supplementary table S5: Results of the enrichment analyses performed with the FELLA package considering all the annotated compounds with a valid KEGG code that were significantly different between the wildtype N2 and the knockout strain “VC40”.
Supplementary table S6: Results of the enrichment analyses performed with the FELLA package considering all the annotated compounds with a valid KEGG code that were significantly different between the wildtype N2 and the knockout strain “VC1668”.
Supplementary table S7: Results of the enrichment analyses performed with the FELLA package considering all the annotated compounds with a valid KEGG code that were significantly different between the wildtype N2 and the transgenic strain “UA57”.
Supplementary table S8: Results of the enrichment analyses performed with the FELLA package considering all the annotated compounds with a valid KEGG code that were significantly different between the wildtype N2 and the transgenic strain “BR5270”.

## Sheet: TableS1
Name_to_use	present_in_HILICPOS	present_in_RPLCNEG	present_in_scheme1	present_in_scheme2	present_in_MSDial	present_in_patRoon	present_in_PubChemLite	present_in_PublicMSP	present_in_WormJamExpanded	identifier	compoundName	neutral_formula	InChIKey	SMILES	Title	identifiers_with_compoundName_instead_null	kingdom	superclass	class	subclass	level5	level6	level7
Ethanolamine	TRUE	FALSE	TRUE	TRUE	TRUE	FALSE	FALSE	TRUE	FALSE	700	Ethanolamine	C2H7NO	HZAXFHJVJLSVMW-UHFFFAOYSA-N	OCCN	Monoethanolamine	NA	Organic compounds	Organic nitrogen compounds	Organonitrogen compounds	Amines	Alkanolamines	1,2-aminoalcohols	NA
Imidazole	TRUE	FALSE	TRUE	TRUE	TRUE	FALSE	FALSE	TRUE	FALSE	795	Imidazole	C3H4N2	RAXXELZNTBOGNW-UHFFFAOYSA-N	N1C=CN=C1	Imidazole	NA	Organic compounds	Organoheterocyclic compounds	Azoles	Imidazoles	NA	NA	NA
Pyrrolidine	TRUE	FALSE	TRUE	TRUE	TRUE	FALSE	FALSE	TRUE	TRUE	31268	Pyrrolidine; CE10; RWRDLPDLKQPQOW-UHFFFAOYSA-N	C4H9N	RWRDLPDLKQPQOW-UHFFFAOYSA-N	C1CCNC1	Pyrrolidine	NA	Organic compounds	Organoheterocyclic compounds	Pyrrolidines	NA	NA	NA	NA
Acrylic acid	TRUE	FALSE	TRUE	TRUE	TRUE	FALSE	FALSE	TRUE	FALSE	6581	Acrylic acid	C3H4O2	NIXOWILDQLNWCW-UHFFFAOYSA-N	C=CC(=O)O	Acrylic acid	NA	Organic compounds	Organic acids and derivatives	Carboxylic acids and derivatives	Acrylic acids and derivatives	Acrylic acids	NA	NA
Butanal	TRUE	FALSE	TRUE	FALSE	TRUE	FALSE	FALSE	TRUE	FALSE	261	BUTANAL	C4H8O	ZTQSAGDEMFDKMZ-UHFFFAOYSA-N	CCCC=O	Butyraldehyde	NA	Organic compounds	Organic oxygen compounds	Organooxygen compounds	Carbonyl compounds	Aldehydes	Alpha-hydrogen aldehydes	NA
N,N-Dimethylformamide	TRUE	FALSE	TRUE	FALSE	TRUE	FALSE	FALSE	TRUE	FALSE	6228	N,N-Dimethylformamide	C3H7NO	ZMXDDKWLCZADIW-UHFFFAOYSA-N	[H]C(=O)N(C)C	N,N-Dimethylformamide	NA	Organic compounds	Organic acids and derivatives	Carboxylic acids and derivatives	Carboxylic acid derivatives	Carboxylic acid amides	Tertiary carboxylic acid amides	NA
Butylamine	TRUE	FALSE	TRUE	TRUE	TRUE	FALSE	FALSE	TRUE	FALSE	8007	Butylamine	C4H11N	HQABUPZFAYXKJW-UHFFFAOYSA-N	CCCCN	Butylamine	NA	Organic compounds	Organic nitrogen compounds	Organonitrogen compounds	Amines	Primary amines	Monoalkylamines	NA
N-Nitrosodimethylamine	TRUE	FALSE	TRUE	TRUE	TRUE	FALSE	FALSE	TRUE	FALSE	6124	N-Nitrosodimethylamine (NDMA)	C2H6N2O	UMFJAHHVKNCGLG-UHFFFAOYSA-N	CN(C)N=O	N-Nitrosodimethylamine	NA	Organic compounds	Organic nitrogen compounds	Organonitrogen compounds	Organic nitroso compounds	Organic N-nitroso compounds	NA	NA
1,3-diaminopropane	TRUE	FALSE	TRUE	TRUE	TRUE	FALSE	FALSE	TRUE	FALSE	428	1,3-DIAMINOPROPANE	C3H10N2	XFNJVJPLKCPIBV-UHFFFAOYSA-N	C(CN)CN	1,3-Diaminopropane	NA	Organic compounds	Organic nitrogen compounds	Organonitrogen compounds	Amines	Primary amines	Monoalkylamines	NA
1,3-Diaminopropane	TRUE	FALSE	TRUE	TRUE	TRUE	FALSE	FALSE	FALSE	TRUE	428	w/o MS2: 1,3-Diaminopropane	C3H10N2	XFNJVJPLKCPIBV-UHFFFAOYSA-N	C(CN)CN	1,3-Diaminopropane	NA	Organic compounds	Organic nitrogen compounds	Organonitrogen compounds	Amines	Primary amines	Monoalkylamines	NA
Trimethylamine oxide	TRUE	FALSE	TRUE	TRUE	TRUE	TRUE	TRUE	TRUE	TRUE	1145	Trimethylamine N-oxide	C3H9NO	UYPYRKYUKCHHIB-UHFFFAOYSA-N	O=N(C)(C)C	Trimethylamine oxide	NA	Organic compounds	Organic nitrogen compounds	Organonitrogen compounds	Aminoxides	Trialkyl amine oxides	NA	NA
Dimethyl sulfoxide	TRUE	FALSE	TRUE	TRUE	TRUE	FALSE	FALSE	TRUE	FALSE	679	Dimethyl sulfoxide	C2H6OS	IAZDPXIOMUYVGZ-UHFFFAOYSA-N	O=S(C)C	Dimethyl Sulfoxide	NA	Organic compounds	Organosulfur compounds	Sulfoxides	NA	NA	NA	NA
Pyridine	TRUE	FALSE	TRUE	TRUE	TRUE	FALSE	FALSE	TRUE	TRUE	1049	Pyridine	C5H5N	JUJWROOIHBZHMG-UHFFFAOYSA-N	c(c1)ccnc1	Pyridine	NA	Organic compounds	Organoheterocyclic compounds	Pyridines and derivatives	NA	NA	NA	NA
Pyrimidine	TRUE	FALSE	TRUE	TRUE	TRUE	FALSE	FALSE	TRUE	FALSE	9260	Pyrimidine	C4H4N2	CZPWVGJYEJSRLH-UHFFFAOYSA-N	C1=CN=CN=C1	Pyrimidine	NA	Organic compounds	Organoheterocyclic compounds	Diazines	Pyrimidines and pyrimidine derivatives	NA	NA	NA
3-Methylpyrazole	TRUE	FALSE	TRUE	TRUE	TRUE	FALSE	FALSE	TRUE	FALSE	15073	3-Methylpyrazole	C4H6N2	XKVUYEYANWFIJX-UHFFFAOYSA-N	CC1=NNC=C1	3-Methylpyrazole	NA	Organic compounds	Organoheterocyclic compounds	Azoles	Pyrazoles	NA	NA	NA
Amitrole	TRUE	FALSE	TRUE	TRUE	TRUE	FALSE	FALSE	TRUE	FALSE	1639	3-Amino-1,2,4-triazole	C2H4N4	KLSJWNVTNUYHDU-UHFFFAOYSA-N	C1=NNC(=N1)N	Amitrole	NA	Organic compounds	Organoheterocyclic compounds	Azoles	Triazoles	NA	NA	NA
Piperidine	TRUE	FALSE	TRUE	TRUE	TRUE	FALSE	FALSE	TRUE	TRUE	8082	Piperidine	C5H11N	NQRYJNQNLNOLGT-UHFFFAOYSA-N	C(C1)CCNC1	Piperidine	NA	Organic compounds	Organoheterocyclic compounds	Piperidines	NA	NA	NA	NA
2-Methylpyrrolidine	TRUE	FALSE	TRUE	TRUE	TRUE	FALSE	FALSE	TRUE	FALSE	13003	2-Methylpyrrolidine; CE0; RGHPCLZJAFCTIK-UHFFFAOYSA-N	C5H11N	RGHPCLZJAFCTIK-UHFFFAOYSA-N	CC1CCCN1	2-Methylpyrrolidine	NA	Organic compounds	Organoheterocyclic compounds	Pyrrolidines	NA	NA	NA	NA
Diacetyl	TRUE	FALSE	TRUE	TRUE	TRUE	FALSE	FALSE	TRUE	FALSE	650	DIACETYL	C4H6O2	QSJXEFYPDANLFS-UHFFFAOYSA-N	CC(=O)C(=O)C	Diacetyl	NA	Organic compounds	Organic oxygen compounds	Organooxygen compounds	Carbonyl compounds	Ketones	Alpha-diketones	NA
Vinyl Carbamate	TRUE	FALSE	TRUE	TRUE	TRUE	FALSE	FALSE	TRUE	FALSE	27492	Vinyl Carbamate	C3H5NO2	LVLANIHJQRZTPY-UHFFFAOYSA-N	N=C(O)OC=C	Vinyl Carbamate	NA	Organic compounds	Organic acids and derivatives	Carboxylic acids and derivatives	Amino acids, peptides, and analogues	Amino acids and derivatives	Carbamic acids and derivatives	Carbamate esters
Morpholine	TRUE	FALSE	TRUE	TRUE	TRUE	FALSE	FALSE	TRUE	FALSE	8083	Morpholine	C4H9NO	YNAVUWVOSKDBBP-UHFFFAOYSA-N	C1COCCN1	Morpholine	NA	Organic compounds	Organoheterocyclic compounds	Oxazinanes	Morpholines	NA	NA	NA
Isobutyric acid	TRUE	FALSE	TRUE	TRUE	TRUE	FALSE	FALSE	TRUE	FALSE	6590	Isobutyric acid	C4H8O2	KQNPFQTWMSNSAP-UHFFFAOYSA-N	O=C(O)C(C)C	Isobutyric acid	NA	Organic compounds	Organic acids and derivatives	Carboxylic acids and derivatives	Carboxylic acids	NA	NA	NA
Putrescine	TRUE	FALSE	TRUE	TRUE	TRUE	FALSE	FALSE	TRUE	FALSE	1045	Putrescine	C4H12N2	KIDHWZJUCRJVML-UHFFFAOYSA-N	NCCCCN	Putrescine	NA	Organic compounds	Organic nitrogen compounds	Organonitrogen compounds	Amines	Primary amines	Monoalkylamines	NA
Alanine	TRUE	TRUE	TRUE	TRUE	TRUE	FALSE	FALSE	TRUE	FALSE	71080	L-ALANINE	C3H7NO2	QNAYBMKLOCPYGJ-UWTATZPHSA-N	C(=O)([C@@H](C)N)O	D-Alanine	NA	Organic compounds	Organic acids and derivatives	Carboxylic acids and derivatives	Amino acids, peptides, and analogues	Amino acids and derivatives	Alpha amino acids and derivatives	Alanine and derivatives
2,3-Butanediol	TRUE	FALSE	TRUE	TRUE	TRUE	FALSE	FALSE	TRUE	FALSE	262	2,3-Butanediol	C4H10O2	OWBTYPJTUOEWEK-UHFFFAOYSA-N	OC(C)C(O)C	2,3-Butanediol	NA	Organic compounds	Organic oxygen compounds	Organooxygen compounds	Alcohols and polyols	Polyols	1,2-diols	NA
Aniline	TRUE	FALSE	TRUE	TRUE	TRUE	FALSE	FALSE	TRUE	FALSE	6115	Aniline	C6H7N	PAYRUJLWNCNPSJ-UHFFFAOYSA-N	Nc(c1)cccc1	Aniline	NA	Organic compounds	Benzenoids	Benzene and substituted derivatives	Aniline and substituted anilines	NA	NA	NA
2-Aminopyridine	TRUE	FALSE	TRUE	TRUE	TRUE	FALSE	FALSE	TRUE	FALSE	10439	2-Aminopyridine	C5H6N2	ICSNLGPSRYBMBD-UHFFFAOYSA-N	NC1=NC=CC=C1	2-Aminopyridine	NA	Organic compounds	Organoheterocyclic compounds	Pyridines and derivatives	Aminopyridines and derivatives	NA	NA	NA
4-Methylpyrimidine	TRUE	FALSE	TRUE	TRUE	TRUE	FALSE	FALSE	TRUE	FALSE	18922	4-Methylpyrimidine	C5H6N2	LVILGAOSPDLNRM-UHFFFAOYSA-N	CC1=CC=NC=N1	4-Methylpyrimidine	NA	Organic compounds	Organoheterocyclic compounds	Diazines	Pyrimidines and pyrimidine derivatives	NA	NA	NA
3-Hydroxypyridine	TRUE	FALSE	TRUE	TRUE	TRUE	FALSE	FALSE	TRUE	FALSE	7971	3-Hydroxypyridine	C5H5NO	GRFNBEZIAWKNCO-UHFFFAOYSA-N	Oc(c1)cncc1	3-Hydroxypyridine	NA	Organic compounds	Organoheterocyclic compounds	Pyridines and derivatives	Hydroxypyridines	NA	NA	NA
3-Pyridinol	TRUE	FALSE	TRUE	FALSE	TRUE	FALSE	FALSE	TRUE	FALSE	7971	3-Pyridinol	C5H5NO	GRFNBEZIAWKNCO-UHFFFAOYSA-N	OC1=CC=CN=C1	3-Hydroxypyridine	NA	Organic compounds	Organoheterocyclic compounds	Pyridines and derivatives	Hydroxypyridines	NA	NA	NA
Propionic acid	TRUE	FALSE	TRUE	FALSE	TRUE	FALSE	FALSE	TRUE	FALSE	1032	Propionic acid	C3H6O2	XBDQKXXYIPTUBI-UHFFFAOYSA-N	O=C(O)CC	Propionic Acid	NA	Organic compounds	Organic acids and derivatives	Carboxylic acids and derivatives	Carboxylic acids	NA	NA	NA
Propionic Acid	TRUE	TRUE	TRUE	TRUE	TRUE	FALSE	FALSE	FALSE	TRUE	1032	Propionic Acid	C3H6O2	XBDQKXXYIPTUBI-UHFFFAOYSA-N	CCC(=O)O	Propionic Acid	NA	Organic compounds	Organic acids and derivatives	Carboxylic acids and derivatives	Carboxylic acids	NA	NA	NA
FA 3:0	FALSE	TRUE	TRUE	FALSE	TRUE	FALSE	FALSE	TRUE	FALSE	1032	FA 3:0	C3H6O2	XBDQKXXYIPTUBI-UHFFFAOYSA-N	O=C(O)CC	Propionic Acid	NA	Organic compounds	Organic acids and derivatives	Carboxylic acids and derivatives	Carboxylic acids	NA	NA	NA
Ortophosphate	TRUE	TRUE	TRUE	TRUE	TRUE	FALSE	FALSE	TRUE	FALSE	1004	Ortophosphate	H3O4P	NBIIXXVUZAFLBC-UHFFFAOYSA-N	OP(=O)(O)O	Phosphoric Acid	NA	Inorganic compounds	Homogeneous non-metal compounds	Non-metal oxoanionic compounds	Non-metal phosphates	NA	NA	NA
alpha-Methylene butyrolactone	TRUE	FALSE	TRUE	TRUE	TRUE	FALSE	FALSE	TRUE	FALSE	68352	alpha-Methylene-gamma-butyrolactone	C5H6O2	GSLDEZOOOSBFGP-UHFFFAOYSA-N	O=C1OCCC1=C	alpha-Methylene butyrolactone	NA	Organic compounds	Organoheterocyclic compounds	Lactones	Gamma butyrolactones	NA	NA	NA
2-Piperidone	TRUE	FALSE	TRUE	TRUE	TRUE	FALSE	FALSE	TRUE	FALSE	12665	2-Piperidone; CE10; XUWHAWMETYGRKB-UHFFFAOYSA-N	C5H9NO	XUWHAWMETYGRKB-UHFFFAOYSA-N	C1CCN=C(C1)O	2-Piperidone	NA	Organic compounds	Organoheterocyclic compounds	Piperidines	Piperidinones	NA	NA	NA
Methyl 4-aminobutyrate	TRUE	FALSE	TRUE	TRUE	TRUE	FALSE	FALSE	TRUE	FALSE	18614	METHYL 4-AMINOBUTYRATE	C5H11NO2	KVQGGLZHHFGHPU-UHFFFAOYSA-N	COC(CCCN)=O	Methyl 4-aminobutanoate	NA	Organic compounds	Organic acids and derivatives	Carboxylic acids and derivatives	Amino acids, peptides, and analogues	Amino acids and derivatives	Gamma amino acids and derivatives	NA
Cyclohexanamine	TRUE	FALSE	TRUE	TRUE	TRUE	FALSE	FALSE	TRUE	FALSE	7965	Cyclohexanamine	C6H13N	PAFZNILMFXTMIY-UHFFFAOYSA-N	NC1CCCCC1	Cyclohexylamine	NA	Organic compounds	Organic nitrogen compounds	Organonitrogen compounds	Cyclohexylamines	NA	NA	NA
5-valerolactone	TRUE	FALSE	TRUE	TRUE	TRUE	FALSE	FALSE	TRUE	FALSE	10953	5-VALEROLACTONE	C5H8O2	OZJPLYNZGCXSJM-UHFFFAOYSA-N	C1CCOC(=O)C1	Delta-Valerolactone	NA	Organic compounds	Organoheterocyclic compounds	Lactones	Delta valerolactones	NA	NA	NA
N-Nitrosopyrrolidine	TRUE	FALSE	TRUE	TRUE	TRUE	FALSE	FALSE	TRUE	FALSE	13591	N-Nitrosopyrrolidine (NPYR)	C4H8N2O	WNYADZVDBIBLJJ-UHFFFAOYSA-N	C1CCN(C1)N=O	N-Nitrosopyrrolidine	NA	Organic compounds	Organoheterocyclic compounds	Pyrrolidines	NA	NA	NA	NA
Cyclopentanone	TRUE	FALSE	TRUE	TRUE	TRUE	FALSE	FALSE	TRUE	FALSE	8452	CYCLOPENTANONE	C5H8O	BGTOWKSIORTVQH-UHFFFAOYSA-N	C1CCC(=O)C1	Cyclopentanone	NA	Organic compounds	Organic oxygen compounds	Organooxygen compounds	Carbonyl compounds	Ketones	Cyclic ketones	NA
Hexylamine	TRUE	FALSE	TRUE	TRUE	TRUE	FALSE	FALSE	TRUE	FALSE	8102	Hexylamine	C6H15N	BMVXCPBXGZKUPN-UHFFFAOYSA-N	CCCCCCN	Hexylamine	NA	Organic compounds	Organic nitrogen compounds	Organonitrogen compounds	Amines	Primary amines	Monoalkylamines	NA
Cycloserine	TRUE	FALSE	TRUE	TRUE	TRUE	FALSE	FALSE	TRUE	FALSE	6234	(R)-4-aminoisoxazolidin-3-one	C3H6N2O2	DYDCUQKUCUHJBH-UWTATZPHSA-N	O=C1NOCC1N	Cycloserine	NA	Organic compounds	Organoheterocyclic compounds	Azolines	Isoxazolines	NA	NA	NA
Guanylurea	TRUE	FALSE	TRUE	TRUE	TRUE	FALSE	FALSE	TRUE	FALSE	8859	Guanylurea	C2H6N4O	SQSPRWMERUQXNE-UHFFFAOYSA-N	O=C(/N=C(\N)N)N	Guanidine carboxamide	NA	Organic compounds	Organic acids and derivatives	Organic carbonic acids and derivatives	NA	NA	NA	NA
Diethylnitrosamine	TRUE	FALSE	TRUE	TRUE	TRUE	FALSE	FALSE	TRUE	FALSE	5921	N-Nitrosodiethylamine (NDEA)	C4H10N2O	WBNQDOYYEUMPFS-UHFFFAOYSA-N	O=NN(CC)CC	Diethylnitrosamine	NA	Organic compounds	Organic nitrogen compounds	Organonitrogen compounds	Organic nitroso compounds	Organic N-nitroso compounds	NA	NA
Cadaverine	TRUE	FALSE	TRUE	TRUE	TRUE	FALSE	FALSE	TRUE	FALSE	273	Cadaverine	C5H14N2	VHRGRCVQAFMJIZ-UHFFFAOYSA-N	NCCCCCN	Cadaverine	NA	Organic compounds	Organic nitrogen compounds	Organonitrogen compounds	Amines	Primary amines	Monoalkylamines	NA
N,N-Dimethylglycine	TRUE	FALSE	TRUE	TRUE	TRUE	FALSE	FALSE	TRUE	FALSE	673	N,N-Dimethylglycine	C4H9NO2	FFDGPVCHZBVARC-UHFFFAOYSA-N	CN(C)CC(O)=O	N,N-Dimethylglycine	NA	Organic compounds	Organic acids and derivatives	Carboxylic acids and derivatives	Amino acids, peptides, and analogues	Amino acids and derivatives	Alpha amino acids and derivatives	Alpha amino acids
N-Methylalanine	TRUE	FALSE	TRUE	TRUE	TRUE	FALSE	FALSE	TRUE	FALSE	5288725	N-Methyl-DL-Alanine	C4H9NO2	GDFAOVXKHJXLEI-VKHMYHEASA-N	CNC(C)C(O)=O	N-Methylalanine	NA	Organic compounds	Organic acids and derivatives	Carboxylic acids and derivatives	Amino acids, peptides, and analogues	Amino acids and derivatives	Alpha amino acids and derivatives	Alanine and derivatives
Choline	TRUE	FALSE	TRUE	TRUE	TRUE	FALSE	FALSE	TRUE	FALSE	305	Choline	C5H14NO	OEYIOHPDSNJKLS-UHFFFAOYSA-N	OCC[N+1](C)(C)C	Choline	NA	Organic compounds	Organic nitrogen compounds	Organonitrogen compounds	Quaternary ammonium salts	Cholines	NA	NA
4-aminobutanoate	TRUE	FALSE	TRUE	TRUE	TRUE	FALSE	FALSE	TRUE	FALSE	119	4-AMINOBUTANOATE	C4H9NO2	BTCSSZJGUNDROE-UHFFFAOYSA-N	C(CC(=O)O)CN	Gamma-Aminobutyric Acid	NA	Organic compounds	Organic acids and derivatives	Carboxylic acids and derivatives	Amino acids, peptides, and analogues	Amino acids and derivatives	Gamma amino acids and derivatives	NA
Malonic acid	TRUE	TRUE	TRUE	FALSE	TRUE	FALSE	FALSE	TRUE	TRUE	867	Malonic acid	C3H4O4	OFOBLEOULBTSOW-UHFFFAOYSA-N	O=C(O)CC(=O)O	Malonic acid	NA	Organic compounds	Organic acids and derivatives	Carboxylic acids and derivatives	Dicarboxylic acids and derivatives	NA	NA	NA
3-Cyanopyridine	TRUE	FALSE	TRUE	TRUE	TRUE	FALSE	FALSE	TRUE	FALSE	79	3-Cyanopyridine	C6H4N2	GZPHSAQLYPIAIN-UHFFFAOYSA-N	N#Cc(c1)cncc1	3-Pyridinecarbonitrile	NA	Organic compounds	Organoheterocyclic compounds	Pyridines and derivatives	3-pyridinecarbonitriles	NA	NA	NA
2-Hydroxyisobutyric acid	TRUE	FALSE	TRUE	FALSE	TRUE	FALSE	FALSE	TRUE	FALSE	11671	2-Hydroxyisobutyric acid	C4H8O3	BWLBGMIXKSTLSX-UHFFFAOYSA-N	OC(=O)C(C)(C)O	2-Hydroxyisobutyric acid	NA	Organic compounds	Organic acids and derivatives	Hydroxy acids and derivatives	Alpha hydroxy acids and derivatives	NA	NA	NA
Serine	TRUE	FALSE	TRUE	TRUE	TRUE	FALSE	FALSE	TRUE	FALSE	617	Serine	C3H7NO3	MTCFGRXMJLQNBG-UHFFFAOYSA-N	C(C(C(=O)O)N)O	DL-Serine	NA	Organic compounds	Organic acids and derivatives	Carboxylic acids and derivatives	Amino acids, peptides, and analogues	Amino acids and derivatives	Alpha amino acids and derivatives	Serine and derivatives
Diethanolamine	TRUE	FALSE	TRUE	TRUE	TRUE	TRUE	TRUE	TRUE	TRUE	8113	DIETHANOLAMINE	C4H11NO2	ZBCBWPMODOFKDW-UHFFFAOYSA-N	C(CO)NCCO	Diethanolamine	NA	Organic compounds	Organic nitrogen compounds	Organonitrogen compounds	Amines	Alkanolamines	1,2-aminoalcohols	NA
2,6-Dimethylpyridine	TRUE	FALSE	TRUE	TRUE	TRUE	FALSE	FALSE	TRUE	FALSE	7937	2,6-Dimethylpyridine	C7H9N	OISVCGZHLKNMSJ-UHFFFAOYSA-N	CC1=CC=CC(C)=N1	2,6-Dimethylpyridine	NA	Organic compounds	Organoheterocyclic compounds	Pyridines and derivatives	Methylpyridines	NA	NA	NA
Hypotaurine	TRUE	FALSE	FALSE	TRUE	TRUE	FALSE	FALSE	TRUE	FALSE	107812	Hypotaurine	C2H7NO2S	VVIUBCNYACGLLV-UHFFFAOYSA-N	NCCS(O)=O	Hypotaurine	NA	Organic compounds	Organic acids and derivatives	Sulfinic acids and derivatives	Sulfinic acids	NA	NA	NA
p-Aminophenol	TRUE	FALSE	TRUE	TRUE	TRUE	FALSE	FALSE	TRUE	FALSE	403	4-Aminophenol; CE10; PLIKAWJENQZMHA-UHFFFAOYSA-N	C6H7NO	PLIKAWJENQZMHA-UHFFFAOYSA-N	c1cc(ccc1N)O	p-Aminophenol	NA	Organic compounds	Benzenoids	Benzene and substituted derivatives	Aniline and substituted anilines	NA	NA	NA
1-Acetylimidazole	TRUE	FALSE	TRUE	TRUE	TRUE	FALSE	FALSE	TRUE	FALSE	17174	1-Acetylimidazole	C5H6N2O	VIHYIVKEECZGOU-UHFFFAOYSA-N	O=C(N1C=NC=C1)C	N-Acetylimidazole	NA	Organic compounds	Organoheterocyclic compounds	Azoles	Imidazoles	Substituted imidazoles	Carbonylimidazoles	NA
Hydroquinone	TRUE	FALSE	TRUE	FALSE	TRUE	FALSE	FALSE	TRUE	FALSE	785	HYDROQUINONE	C6H6O2	QIGBRXMKCJKVMJ-UHFFFAOYSA-N	C1=CC(=CC=C1O)O	Hydroquinone	NA	Organic compounds	Benzenoids	Phenols	Benzenediols	Hydroquinones	NA	NA
Cytosine	TRUE	FALSE	TRUE	TRUE	TRUE	FALSE	FALSE	TRUE	FALSE	597	Cytosine	C4H5N3O	OPTASPLRGRRNAP-UHFFFAOYSA-N	N=C1C=CN=C(O)N1	Cytosine	NA	Organic compounds	Organoheterocyclic compounds	Diazines	Pyrimidines and pyrimidine derivatives	Pyrimidones	NA	NA
Histamine	TRUE	FALSE	TRUE	TRUE	TRUE	FALSE	FALSE	TRUE	FALSE	774	Histamine	C5H9N3	NTYJJOPFIAHURM-UHFFFAOYSA-N	c1c([nH]cn1)CCN	Histamine	NA	Organic compounds	Organic nitrogen compounds	Organonitrogen compounds	Amines	Primary amines	2-arylethylamines	NA
2,3-Dihydroxypyridine	TRUE	FALSE	FALSE	TRUE	TRUE	FALSE	FALSE	TRUE	FALSE	28115	2,3-Dihydroxypyridine; CE0; GGOZGYRTNQBSSA-UHFFFAOYSA-N	C5H5NO2	GGOZGYRTNQBSSA-UHFFFAOYSA-N	c1cc(c(nc1)O)O	2,3-Dihydroxypyridine	NA	Organic compounds	Organoheterocyclic compounds	Pyridines and derivatives	Hydropyridines	Pyridinones	NA	NA
1,3 Cyclohexanedione	TRUE	FALSE	TRUE	TRUE	TRUE	FALSE	FALSE	TRUE	FALSE	10434	1,3 Cyclohexanedione	C6H8O2	HJSLFCCWAKVHIW-UHFFFAOYSA-N	O=C1CC(=O)CCC1	1,3-Cyclohexanedione	NA	Organic compounds	Organic oxygen compounds	Organooxygen compounds	Carbonyl compounds	1,3-dicarbonyl compounds	Beta-diketones	NA
1,2-Cyclohexanedione	TRUE	FALSE	TRUE	FALSE	TRUE	FALSE	FALSE	TRUE	FALSE	13006	1,2-Cyclohexanedione	C6H8O2	OILAIQUEIWYQPH-UHFFFAOYSA-N	O=C1C(=O)CCCC1	1,2-Cyclohexanedione	NA	Organic compounds	Organic oxygen compounds	Organooxygen compounds	Carbonyl compounds	Ketones	Cyclic ketones	NA
Creatinine	TRUE	FALSE	TRUE	TRUE	TRUE	FALSE	FALSE	TRUE	FALSE	588	Creatinine	C4H7N3O	DDRJAANPRJIHGJ-UHFFFAOYSA-N	N=C1N=C(O)CN1C	creatinine	NA	Organic compounds	Organic acids and derivatives	Carboxylic acids and derivatives	Amino acids, peptides, and analogues	Amino acids and derivatives	Alpha amino acids and derivatives	NA
creatinine	TRUE	FALSE	FALSE	TRUE	TRUE	FALSE	FALSE	FALSE	TRUE	588	4H-Imidazol-4-one, 2-amino-1,5-dihydro-1-methyl-	C4H7N3O	DDRJAANPRJIHGJ-UHFFFAOYSA-N	CN1CC(=O)NC1=N	creatinine	NA	Organic compounds	Organic acids and derivatives	Carboxylic acids and derivatives	Amino acids, peptides, and analogues	Amino acids and derivatives	Alpha amino acids and derivatives	NA
Dihydrouracil	TRUE	FALSE	TRUE	TRUE	TRUE	FALSE	FALSE	TRUE	FALSE	649	5,6-Dihydrouracil	C4H6N2O2	OIVLITBTBDPEFK-UHFFFAOYSA-N	O=C(C1)NC(=O)NC1	Dihydrouracil	NA	Organic compounds	Organoheterocyclic compounds	Diazines	Pyrimidines and pyrimidine derivatives	Pyrimidones	NA	NA
2,5-Piperazinedione	TRUE	FALSE	TRUE	FALSE	TRUE	FALSE	FALSE	TRUE	FALSE	7817	piperazine-2,5-dione	C4H6N2O2	BXRNXXXXHLBUKK-UHFFFAOYSA-N	O=C1NCC(=O)NC1	2,5-Piperazinedione	NA	Organic compounds	Organic acids and derivatives	Carboxylic acids and derivatives	Amino acids, peptides, and analogues	Amino acids and derivatives	Alpha amino acids and derivatives	NA
N-Nitrosopiperidine	TRUE	FALSE	TRUE	TRUE	TRUE	FALSE	FALSE	TRUE	FALSE	7526	N-Nitrosopiperidine (NPIP)	C5H10N2O	UWSDONTXWQOZFN-UHFFFAOYSA-N	O=NN1CCCCC1	N-Nitrosopiperidine	NA	Organic compounds	Organoheterocyclic compounds	Piperidines	Nitrosopiperidines	NA	NA	NA
Prolinamide	TRUE	FALSE	FALSE	TRUE	TRUE	FALSE	FALSE	TRUE	FALSE	550774	Prolinamide	C5H10N2O	VLJNHYLEOZPXFW-UHFFFAOYSA-N	C1CC(NC1)C(=O)N	Pyrrolidine-2-carboxamide	NA	Organic compounds	Organic acids and derivatives	Carboxylic acids and derivatives	Amino acids, peptides, and analogues	Amino acids and derivatives	Alpha amino acids and derivatives	Proline and derivatives
Maleamic acid	TRUE	FALSE	TRUE	TRUE	TRUE	FALSE	FALSE	TRUE	FALSE	5280451	Maleamic acid	C4H5NO3	FSQQTNAZHBEJLS-UPHRSURJSA-N	O=C(O)C=CC(=N)O	Maleamic acid	NA	Organic compounds	Lipids and lipid-like molecules	Fatty Acyls	Fatty acids and conjugates	Straight chain fatty acids	NA	NA
Proline	TRUE	FALSE	TRUE	TRUE	TRUE	TRUE	TRUE	TRUE	TRUE	614	Proline	C5H9NO2	ONIBWKKTOPOVIA-UHFFFAOYSA-N	C1CC(NC1)C(=O)O	proline dl-form	NA	Organic compounds	Organic acids and derivatives	Carboxylic acids and derivatives	Amino acids, peptides, and analogues	Amino acids and derivatives	Alpha amino acids and derivatives	Proline and derivatives
Butylisopropylamine	TRUE	FALSE	TRUE	TRUE	TRUE	FALSE	FALSE	TRUE	FALSE	123480	Butylisopropylamine	C7H17N	OKRJGUKZYSEUOY-UHFFFAOYSA-N	CCCCNC(C)C	Butylisopropylamine	NA	Organic compounds	Organic nitrogen compounds	Organonitrogen compounds	Amines	Secondary amines	Dialkylamines	NA
1,2-Cyclohexanediol	TRUE	FALSE	TRUE	TRUE	TRUE	FALSE	FALSE	TRUE	FALSE	92903	1,2-Cyclohexanediol	C6H12O2	PFURGBBHAOXLIO-OLQVQODUSA-N	OC1CCCCC1O	1,2-Cyclohexanediol, cis-	NA	Organic compounds	Organic oxygen compounds	Organooxygen compounds	Alcohols and polyols	Secondary alcohols	Cyclohexanols	NA
betaine	TRUE	FALSE	TRUE	TRUE	TRUE	FALSE	FALSE	TRUE	FALSE	247	betaine	C5H11NO2	KWIUHFFTVRNATP-UHFFFAOYSA-N	O=C([O-])C[N+](C)(C)C	Betaine	NA	Organic compounds	Organic acids and derivatives	Carboxylic acids and derivatives	Amino acids, peptides, and analogues	Amino acids and derivatives	Alpha amino acids and derivatives	Alpha amino acids
Betaine	TRUE	FALSE	TRUE	TRUE	TRUE	FALSE	FALSE	TRUE	FALSE	247	BETAINE	C5H11NO2	KWIUHFFTVRNATP-UHFFFAOYSA-N	C[N+](C)(C)CC(=O)[O-]	Betaine	NA	Organic compounds	Organic acids and derivatives	Carboxylic acids and derivatives	Amino acids, peptides, and analogues	Amino acids and derivatives	Alpha amino acids and derivatives	Alpha amino acids
Glycocyamine	TRUE	FALSE	TRUE	FALSE	TRUE	FALSE	FALSE	TRUE	FALSE	763	Guanidinoacetic acid	C3H7N3O2	BPMFZUMJYQTVII-UHFFFAOYSA-N	O=C(O)CNC(=N)N	Glycocyamine	NA	Organic compounds	Organic acids and derivatives	Carboxylic acids and derivatives	Amino acids, peptides, and analogues	Amino acids and derivatives	Alpha amino acids and derivatives	NA
Valine	TRUE	TRUE	TRUE	TRUE	TRUE	FALSE	FALSE	TRUE	FALSE	6287	Valine	C5H11NO2	KZSNJWFQEVHDMF-BYPYZUCNSA-N	O=C(O)C(N)C(C)C	Valine	NA	Organic compounds	Organic acids and derivatives	Carboxylic acids and derivatives	Amino acids, peptides, and analogues	Amino acids and derivatives	Alpha amino acids and derivatives	Valine and derivatives
Benzimidazole	TRUE	FALSE	TRUE	TRUE	TRUE	FALSE	FALSE	TRUE	FALSE	5798	Benzimidazole	C7H6N2	HYZJCKYKOHLVJF-UHFFFAOYSA-N	N1C=NC2=CC=CC=C12	Benzimidazole	NA	Organic compounds	Organoheterocyclic compounds	Benzimidazoles	NA	NA	NA	NA
Methyl-3-hydroxybutyric acid	TRUE	FALSE	TRUE	TRUE	TRUE	FALSE	FALSE	TRUE	FALSE	160471	Methyl-3-hydroxybutyric acid	C5H10O3	VEXDRERIMPLZLU-UHFFFAOYSA-N	O=C(O)C(C)C(O)C	3-Hydroxy-2-methylbutanoic acid	NA	Organic compounds	Lipids and lipid-like molecules	Fatty Acyls	Fatty acids and conjugates	Hydroxy fatty acids	NA	NA
Anthranilate	TRUE	FALSE	TRUE	TRUE	TRUE	FALSE	FALSE	TRUE	FALSE	227	ANTHRANILATE	C7H7NO2	RWZYAGGXGHYGMB-UHFFFAOYSA-N	NC1=CC=CC=C1C(O)=O	Anthranilic acid	NA	Organic compounds	Benzenoids	Benzene and substituted derivatives	Benzoic acids and derivatives	Aminobenzoic acids and derivatives	Aminobenzoic acids	NA
1H-Benzotriazole	TRUE	FALSE	TRUE	TRUE	TRUE	FALSE	FALSE	TRUE	FALSE	7220	1H-Benzotriazole	C6H5N3	QRUDEWIWKLJBPS-UHFFFAOYSA-N	N1N=NC2=CC=CC=C12	1H-Benzotriazole	NA	Organic compounds	Organoheterocyclic compounds	Benzotriazoles	NA	NA	NA	NA
Threonine	TRUE	FALSE	TRUE	TRUE	TRUE	FALSE	FALSE	TRUE	FALSE	6288	Threonine	C4H9NO3	AYFVYJQAPQTCCC-GBXIJSLDSA-N	O=C(O)C(N)C(O)C	Threonine	NA	Organic compounds	Organic acids and derivatives	Carboxylic acids and derivatives	Amino acids, peptides, and analogues	Amino acids and derivatives	Alpha amino acids and derivatives	Alpha amino acids
Phenylethanolamine	TRUE	FALSE	TRUE	TRUE	TRUE	FALSE	FALSE	TRUE	FALSE	1000	PHENYLETHANOLAMINE	C8H11NO	ULSIYEODSMZIPX-UHFFFAOYSA-N	NCC(O)C1=CC=CC=C1	Phenylethanolamine	NA	Organic compounds	Organic nitrogen compounds	Organonitrogen compounds	Amines	Aralkylamines	NA	NA
Urocanate	TRUE	FALSE	TRUE	TRUE	TRUE	FALSE	FALSE	TRUE	FALSE	736715	UROCANATE	C6H6N2O2	LOIYMIARKYCTBW-OWOJBTEDSA-N	OC(=O)\C=C\C1=CNC=N1	Urocanic Acid	NA	Organic compounds	Organoheterocyclic compounds	Azoles	Imidazoles	Substituted imidazoles	Imidazolyl carboxylic acids and derivatives	NA
Phenylacetaldehyde	TRUE	FALSE	TRUE	TRUE	TRUE	FALSE	FALSE	TRUE	FALSE	998	Phenylacetaldehyde	C8H8O	DTUQWGWMVIHBKE-UHFFFAOYSA-N	O=CCC=1C=CC=CC1	Phenylacetaldehyde	NA	Organic compounds	Benzenoids	Benzene and substituted derivatives	Phenylacetaldehydes	NA	NA	NA
Chlormequat	TRUE	FALSE	TRUE	TRUE	TRUE	FALSE	FALSE	TRUE	FALSE	13837	Chlormequat	C5H13ClN	JUZXDNPBRPUIOR-UHFFFAOYSA-N	C[N+](C)(C)CCCl	Chlormequat	NA	Organic compounds	Organic nitrogen compounds	Organonitrogen compounds	Quaternary ammonium salts	Tetraalkylammonium salts	NA	NA
2,4,6-Trimethylpyridine	TRUE	FALSE	TRUE	TRUE	TRUE	FALSE	FALSE	TRUE	FALSE	7953	2,4,6-Trimethylpyridine	C8H11N	BWZVCCNYKMEVEX-UHFFFAOYSA-N	CC1=CC(C)=NC(C)=C1	2,4,6-Trimethylpyridine	NA	Organic compounds	Organoheterocyclic compounds	Pyridines and derivatives	Methylpyridines	NA	NA	NA
4-Hydroxybenzaldehyde	TRUE	FALSE	TRUE	TRUE	TRUE	FALSE	FALSE	TRUE	FALSE	126	4-Hydroxybenzaldehyde	C7H6O2	RGHHSNMVTDWUBI-UHFFFAOYSA-N	O=CC1=CC=C(O)C=C1	4-Hydroxybenzaldehyde	NA	Organic compounds	Organic oxygen compounds	Organooxygen compounds	Carbonyl compounds	Aldehydes	Aryl-aldehydes	Benzaldehydes
4-hydroxybenzaldehyde	FALSE	TRUE	TRUE	TRUE	FALSE	TRUE	TRUE	FALSE	FALSE	126	4-hydroxybenzaldehyde	C7H6O2	RGHHSNMVTDWUBI-UHFFFAOYSA-N	C1=CC(=CC=C1C=O)O	4-Hydroxybenzaldehyde	NA	Organic compounds	Organic oxygen compounds	Organooxygen compounds	Carbonyl compounds	Aldehydes	Aryl-aldehydes	Benzaldehydes
2-Acetylpyrazine	TRUE	FALSE	FALSE	TRUE	TRUE	FALSE	FALSE	TRUE	FALSE	30914	2-Acetylpyrazine; CE10; DBZAKQWXICEWNW-UHFFFAOYSA-N	C6H6N2O	DBZAKQWXICEWNW-UHFFFAOYSA-N	CC(=O)c1cnccn1	2-Acetylpyrazine	NA	Organic compounds	Organic oxygen compounds	Organooxygen compounds	Carbonyl compounds	Ketones	Aryl ketones	Aryl alkyl ketones
Niacinamide	TRUE	FALSE	TRUE	TRUE	TRUE	TRUE	TRUE	TRUE	TRUE	936	Nicotinamide	C6H6N2O	DFPAKSUCGFBDDF-UHFFFAOYSA-N	N=C(O)C=1C=NC=CC1	Niacinamide	NA	Organic compounds	Organoheterocyclic compounds	Pyridines and derivatives	Pyridinecarboxylic acids and derivatives	Pyridinecarboxamides	Nicotinamides	NA
1-phenylethanol	TRUE	FALSE	FALSE	TRUE	TRUE	FALSE	FALSE	TRUE	FALSE	7409	1-PHENYLETHANOL	C8H10O	WAPNOHKVXSQRPX-UHFFFAOYSA-N	CC(O)C1=CC=CC=C1	alpha-Methylbenzyl alcohol	NA	Organic compounds	Benzenoids	Benzene and substituted derivatives	NA	NA	NA	NA
4-Dimethylaminopyridine	TRUE	FALSE	TRUE	TRUE	TRUE	FALSE	FALSE	TRUE	FALSE	14284	4-(Dimethylamino)pyridine	C7H10N2	VHYFNPMBLIVWCW-UHFFFAOYSA-N	CN(C)C1=CC=NC=C1	4-Dimethylaminopyridine	NA	Organic compounds	Organic nitrogen compounds	Organonitrogen compounds	Amines	Tertiary amines	Tertiary alkylarylamines	Dialkylarylamines
Isonicotinic acid	TRUE	FALSE	TRUE	TRUE	TRUE	FALSE	FALSE	TRUE	FALSE	5922	Isonicotinic acid	C6H5NO2	TWBYWOBDOCUKOW-UHFFFAOYSA-N	OC(=O)c(c1)ccnc1	Isonicotinic Acid	NA	Organic compounds	Organoheterocyclic compounds	Pyridines and derivatives	Pyridinecarboxylic acids and derivatives	Pyridinecarboxylic acids	NA	NA
Isonicotinic Acid	TRUE	FALSE	TRUE	TRUE	FALSE	TRUE	TRUE	FALSE	FALSE	5922	pyridine-4-carboxylic acid	C6H5NO2	TWBYWOBDOCUKOW-UHFFFAOYSA-N	C1=CN=CC=C1C(=O)O	Isonicotinic Acid	NA	Organic compounds	Organoheterocyclic compounds	Pyridines and derivatives	Pyridinecarboxylic acids and derivatives	Pyridinecarboxylic acids	NA	NA
Nicotinic acid	TRUE	FALSE	TRUE	TRUE	TRUE	FALSE	FALSE	TRUE	TRUE	938	Nicotinic acid	C6H5NO2	PVNIIMVLHYAWGP-UHFFFAOYSA-N	O=C(O)C=1C=NC=CC1	Nicotinic acid	NA	Organic compounds	Organoheterocyclic compounds	Pyridines and derivatives	Pyridinecarboxylic acids and derivatives	Pyridinecarboxylic acids	NA	NA
5-Methylcytosine	TRUE	FALSE	TRUE	TRUE	TRUE	FALSE	FALSE	TRUE	FALSE	65040	5-Methylcytosine	C5H7N3O	LRSASMSXMSNRBT-UHFFFAOYSA-N	CC(=C1)C(N)=NC(=O)N1	5-Methylcytosine	NA	Organic compounds	Organoheterocyclic compounds	Diazines	Pyrimidines and pyrimidine derivatives	Hydroxypyrimidines	NA	NA
3-methylhistamine	TRUE	FALSE	TRUE	TRUE	TRUE	FALSE	FALSE	TRUE	FALSE	69520	3-METHYLHISTAMINE	C6H11N3	CPAGZVLINCPJEH-UHFFFAOYSA-N	CN1C=NC=C1CCN	3-Methylhistamine	NA	Organic compounds	Organic nitrogen compounds	Organonitrogen compounds	Amines	Primary amines	2-arylethylamines	NA
1-Methylhistamine	TRUE	FALSE	TRUE	TRUE	TRUE	FALSE	FALSE	TRUE	FALSE	3614	1-Methylhistamine	C6H11N3	FHQDWPCFSJMNCT-UHFFFAOYSA-N	NCCc(n1)cn(C)c1	Tele-methylhistamine	NA	Organic compounds	Organic nitrogen compounds	Organonitrogen compounds	Amines	Primary amines	2-arylethylamines	NA
Thymine	TRUE	FALSE	TRUE	FALSE	TRUE	FALSE	FALSE	TRUE	FALSE	1135	Thymine; CE0; RWQNBRDOKXIBIV-UHFFFAOYSA-N	C5H6N2O2	RWQNBRDOKXIBIV-UHFFFAOYSA-N	Cc1cnc(nc1O)O	Thymine	NA	Organic compounds	Organoheterocyclic compounds	Diazines	Pyrimidines and pyrimidine derivatives	Hydroxypyrimidines	NA	NA
Melamine	TRUE	FALSE	TRUE	TRUE	TRUE	TRUE	TRUE	TRUE	FALSE	7955	Melamine	C3H6N6	JDSHMPZPIAZGSV-UHFFFAOYSA-N	c1(nc(nc(n1)N)N)N	Melamine	NA	Organic compounds	Organoheterocyclic compounds	Triazines	1,3,5-triazines	NA	NA	NA
Naphthalene	TRUE	FALSE	TRUE	FALSE	TRUE	FALSE	FALSE	TRUE	FALSE	931	Naphthalene	C10H8	UFWIBTONFRDIAS-UHFFFAOYSA-N	C1=CC2=CC=CC=C2C=C1	Naphthalene	NA	Organic compounds	Benzenoids	Naphthalenes	NA	NA	NA	NA
N-Cyclohexylformamide	TRUE	FALSE	TRUE	TRUE	TRUE	FALSE	FALSE	TRUE	FALSE	13017	N-Cyclohexylformamide	C7H13NO	SWGXDLRCJNEEGZ-UHFFFAOYSA-N	OC=NC1CCCCC1	N-Cyclohexylformamide	NA	Organic compounds	Organic acids and derivatives	Carboxylic acids and derivatives	Carboxylic acid derivatives	Carboxylic acid amides	Secondary carboxylic acid amides	NA
Coniine	TRUE	FALSE	TRUE	TRUE	TRUE	FALSE	FALSE	TRUE	FALSE	null	DL-Coniine	C8H17N	NDNUANOUGZGEPO-UHFFFAOYNA-N	CCCC1CCCCN1	NA	NA	NA	NA	NA	NA	NA	NA	NA
(1s,5s)-1,5-dimethyl-3,7-diazabicyclo[3.3.1]nonan-9-one	TRUE	FALSE	TRUE	TRUE	TRUE	FALSE	FALSE	TRUE	FALSE	null	(1s,5s)-1,5-dimethyl-3,7-diazabicyclo[3.3.1]nonan-9-one	C9H16N2O	VAXDAORNOMZREO-DTORHVGOSA-N	O=C1C2(C)CNCC1(C)CNC2	NA	NA	NA	NA	NA	NA	NA	NA	NA
Minoxidil	TRUE	FALSE	TRUE	TRUE	TRUE	FALSE	FALSE	TRUE	FALSE	null	Minoxidil	C9H15N5O	ZFMITUMMTDLWHR-UHFFFAOYSA-N	C1CCN(CC1)C2=CC(=[N+](C(=N2)N)[O-])N	NA	NA	NA	NA	NA	NA	NA	NA	NA
Cyclo(proline-leucine)	TRUE	FALSE	TRUE	TRUE	TRUE	FALSE	FALSE	TRUE	FALSE	null	Cyclo(proline-leucine)	C11H18N2O2	SZJNCZMRZAUNQT-UHFFFAOYNA-N	CC(C)CC1N=C(O)C2CCCN2C1=O	NA	NA	NA	NA	NA	NA	NA	NA	NA
lindenenol	TRUE	FALSE	TRUE	TRUE	TRUE	FALSE	FALSE	TRUE	FALSE	null	lindenenol	C15H18O2	XRDJYSVGPBJZSG-HGUIZCDCSA-N	OC1C2=C(OC=C2C)CC3(C)C1C(=C)C4CC43	NA	NA	NA	NA	NA	NA	NA	NA	NA
Anabasamine	TRUE	FALSE	TRUE	TRUE	TRUE	FALSE	FALSE	TRUE	FALSE	null	Anabasamine	C16H19N3	TZRDBHMKTWECOV-UHFFFAOYNA-N	CN1CCCCC1C1=CN=C(C=C1)C1=CN=CC=C1	NA	NA	NA	NA	NA	NA	NA	NA	NA
Excavatin L	TRUE	FALSE	TRUE	TRUE	TRUE	FALSE	FALSE	TRUE	FALSE	null	Excavatin L	C19H18O7	SREZIYPRWBLGDH-QOKNQOGYSA-N	O=C1OC=2C=C(OCC3OC3(C)CC4OC(=O)C(=C4)CO)C=CC2C=C1	NA	NA	NA	NA	NA	NA	NA	NA	NA
(1r,5R,7S)-5,7-diethyl-2-(1-ethyl-2-methyl-1H-indol-3-yl)-1,3-diazaadamantan-6-one	TRUE	FALSE	FALSE	TRUE	TRUE	FALSE	FALSE	TRUE	FALSE	null	(1r,5R,7S)-5,7-diethyl-2-(1-ethyl-2-methyl-1H-indol-3-yl)-1,3-diazaadamantan-6-one	C23H31N3O	KRYFHYSXWHRZKT-BRTIRZTQSA-N	O=C1C2(CN3CC1(CN(C2)C3C=4C=5C=CC=CC5N(C4C)CC)CC)CC	NA	NA	NA	NA	NA	NA	NA	NA	NA
loganic acid	TRUE	FALSE	TRUE	FALSE	TRUE	FALSE	FALSE	TRUE	FALSE	null	loganic acid	C16H24O10	JNNGEAWILNVFFD-FZLBYPCMSA-N	O=C(O)C1=COC(OC2OC(CO)C(O)C(O)C2O)C3C1CC(O)C3C	NA	NA	NA	NA	NA	NA	NA	NA	NA
Unknown (carbon number 8); plasma id-119	FALSE	TRUE	TRUE	FALSE	TRUE	FALSE	FALSE	TRUE	FALSE	null	Unknown (carbon number 8); PlaSMA ID-119	C8H14O3	null	null	NA	NA	NA	NA	NA	NA	NA	NA	NA
Riken n-vs1 id-248 from mouse_liver_wt_n_f1aa	FALSE	TRUE	TRUE	TRUE	TRUE	FALSE	FALSE	TRUE	FALSE	null	RIKEN N-VS1 ID-248 from Mouse_Liver_WT_N_F1AA	null	null	null	NA	NA	NA	NA	NA	NA	NA	NA	NA
Unknown (carbon number 13); plasma id-366	FALSE	TRUE	TRUE	FALSE	TRUE	FALSE	FALSE	TRUE	FALSE	null	Unknown (carbon number 13); PlaSMA ID-366	C13H20O4	null	null	NA	NA	NA	NA	NA	NA	NA	NA	NA
Riken n-vs1 id-431 from mouse_adrenalglands_fads2ko_n_ctr	FALSE	TRUE	TRUE	TRUE	TRUE	FALSE	FALSE	TRUE	FALSE	null	RIKEN N-VS1 ID-431 from Mouse_AdrenalGlands_fads2KO_N_Ctr	null	null	null	NA	NA	NA	NA	NA	NA	NA	NA	NA
Riken n-vs1 id-765 from mouse_macrophage_wt_n_f1aa	FALSE	TRUE	FALSE	TRUE	TRUE	FALSE	FALSE	TRUE	FALSE	null	RIKEN N-VS1 ID-765 from Mouse_Macrophage_WT_N_F1AA	null	null	null	NA	NA	NA	NA	NA	NA	NA	NA	NA
Riken n-vs1 id-1017 from mouse_plasma_apoeko_n_ctr	FALSE	TRUE	TRUE	TRUE	TRUE	FALSE	FALSE	TRUE	FALSE	null	RIKEN N-VS1 ID-1017 from Mouse_Plasma_ApoEKO_N_Ctr	null	null	null	NA	NA	NA	NA	NA	NA	NA	NA	NA
Riken n-vs1 id-1146 from mouse_lung_wt_n_f1	FALSE	TRUE	TRUE	TRUE	TRUE	FALSE	FALSE	TRUE	FALSE	null	RIKEN N-VS1 ID-1146 from Mouse_Lung_WT_N_F1	null	null	null	NA	NA	NA	NA	NA	NA	NA	NA	NA
Riken n-vs1 id-1159 from cell_c2c12_wt_n_12h50aa	FALSE	TRUE	FALSE	TRUE	TRUE	FALSE	FALSE	TRUE	FALSE	null	RIKEN N-VS1 ID-1159 from Cell_C2C12_WT_N_12h50AA	null	null	null	NA	NA	NA	NA	NA	NA	NA	NA	NA
w/o ms2: fa 27:1;o1	FALSE	TRUE	TRUE	TRUE	TRUE	FALSE	FALSE	TRUE	FALSE	null	w/o MS2: FA 27:1;O1	C27H52O3	QJISWAIRSILOGY-UHFFFAOYSA-N	O=C(O)CCCCCCCC(O)CCCCCCCCC=CCCCCCCCC	NA	NA	NA	NA	NA	NA	NA	NA	NA
Riken n-vs1 id-2457 from cell_hela_wt_n_ctr	FALSE	TRUE	TRUE	TRUE	TRUE	FALSE	FALSE	TRUE	FALSE	null	RIKEN N-VS1 ID-2457 from Cell_HeLa_WT_N_Ctr	null	null	null	NA	NA	NA	NA	NA	NA	NA	NA	NA
Riken n-vs1 id-2450 from mouse_muscle_wt_ctx0_ctr	FALSE	TRUE	TRUE	TRUE	TRUE	FALSE	FALSE	TRUE	FALSE	null	RIKEN N-VS1 ID-2450 from Mouse_Muscle_WT_CTX0_Ctr	null	null	null	NA	NA	NA	NA	NA	NA	NA	NA	NA
Riken n-vs1 id-2501 from mouse_macrophage_wt_n_f1aa	FALSE	TRUE	TRUE	FALSE	TRUE	FALSE	FALSE	TRUE	FALSE	null	RIKEN N-VS1 ID-2501 from Mouse_Macrophage_WT_N_F1AA	null	null	null	NA	NA	NA	NA	NA	NA	NA	NA	NA
Riken n-vs1 id-2988 from mouse_macrophage_wt_n_f1aa	FALSE	TRUE	TRUE	FALSE	TRUE	FALSE	FALSE	TRUE	FALSE	null	RIKEN N-VS1 ID-2988 from Mouse_Macrophage_WT_N_F1AA	null	null	null	NA	NA	NA	NA	NA	NA	NA	NA	NA
Riken n-vs1 id-3267 from mouse_feces_wt_abx_ctr	FALSE	TRUE	TRUE	FALSE	TRUE	FALSE	FALSE	TRUE	FALSE	null	RIKEN N-VS1 ID-3267 from Mouse_Feces_WT_ABX_Ctr	null	null	null	NA	NA	NA	NA	NA	NA	NA	NA	NA
4-Piperidinecarboxamide	TRUE	FALSE	TRUE	TRUE	TRUE	FALSE	FALSE	TRUE	FALSE	3772	4-Piperidinecarboxamide	C6H12N2O	DPBWFNDFMCCGGJ-UHFFFAOYSA-N	C1CNCCC1C(=O)N	4-Piperidinecarboxamide	NA	Organic compounds	Organoheterocyclic compounds	Piperidines	Piperidinecarboxylic acids and derivatives	Piperidinecarboxamides	NA	NA
Sulcatol	TRUE	FALSE	TRUE	TRUE	TRUE	FALSE	FALSE	TRUE	FALSE	20745	6-Methyl-5-hepten-2-ol	C8H16O	OHEFFKYYKJVVOX-UHFFFAOYSA-N	OC(C)CCC=C(C)C	Sulcatol	NA	Organic compounds	Lipids and lipid-like molecules	Fatty Acyls	Fatty alcohols	NA	NA	NA
Pyroglutamic acid	TRUE	TRUE	TRUE	TRUE	TRUE	FALSE	FALSE	TRUE	FALSE	7405	Pyroglutamic acid	C5H7NO3	ODHCTXKNWHHXJC-VKHMYHEASA-N	O=C(O)C1N=C(O)CC1	Pyroglutamic Acid	NA	Organic compounds	Organic acids and derivatives	Carboxylic acids and derivatives	Amino acids, peptides, and analogues	Amino acids and derivatives	Alpha amino acids and derivatives	NA
Pyroglutamic Acid	TRUE	FALSE	TRUE	TRUE	TRUE	FALSE	FALSE	TRUE	FALSE	7405	L-Pyroglutamic acid	C5H7NO3	ODHCTXKNWHHXJC-VKHMYHEASA-N	O=C(C1)NC(C1)C(O)=O	Pyroglutamic Acid	NA	Organic compounds	Organic acids and derivatives	Carboxylic acids and derivatives	Amino acids, peptides, and analogues	Amino acids and derivatives	Alpha amino acids and derivatives	NA
5-Oxoproline	FALSE	TRUE	TRUE	TRUE	TRUE	FALSE	FALSE	TRUE	FALSE	7405	L-5-Oxoproline	C5H7NO3	ODHCTXKNWHHXJC-VKHMYHEASA-N	O=C(C1)NC(C1)C(O)=O	Pyroglutamic Acid	NA	Organic compounds	Organic acids and derivatives	Carboxylic acids and derivatives	Amino acids, peptides, and analogues	Amino acids and derivatives	Alpha amino acids and derivatives	NA
5-oxo-l-proline	TRUE	FALSE	TRUE	TRUE	TRUE	FALSE	FALSE	TRUE	FALSE	499	5-OXO-L-PROLINE	C5H7NO3	ODHCTXKNWHHXJC-UHFFFAOYSA-N	C1CC(=O)NC1C(=O)O	Pyrrolidone carboxylic acid	NA	Organic compounds	Organic acids and derivatives	Carboxylic acids and derivatives	Amino acids, peptides, and analogues	Amino acids and derivatives	Alpha amino acids and derivatives	Proline and derivatives
N-Methyl-L-proline	TRUE	FALSE	TRUE	TRUE	TRUE	FALSE	FALSE	TRUE	FALSE	643474	N-Methyl-L-proline; CE0; CWLQUGTUXBXTLF-YFKPBYRVSA-N	C6H11NO2	CWLQUGTUXBXTLF-YFKPBYRVSA-N	CN1CCC[C@H]1C(=O)O	N-Methyl-L-proline	NA	Organic compounds	Organic acids and derivatives	Carboxylic acids and derivatives	Amino acids, peptides, and analogues	Amino acids and derivatives	Alpha amino acids and derivatives	Proline and derivatives
Pipecolic acid	TRUE	FALSE	TRUE	TRUE	TRUE	FALSE	FALSE	TRUE	FALSE	849	Pipecolic acid	C6H11NO2	HXEACLLIILLPRG-UHFFFAOYSA-N	O=C(O)C1NCCCC1	Pipecolic Acid	NA	Organic compounds	Organic acids and derivatives	Carboxylic acids and derivatives	Amino acids, peptides, and analogues	Amino acids and derivatives	Alpha amino acids and derivatives	Alpha amino acids
Metformin	TRUE	FALSE	TRUE	TRUE	TRUE	FALSE	FALSE	TRUE	FALSE	4091	Metformin	C4H11N5	XZWYZXLIPXDOLR-UHFFFAOYSA-N	CN(C)C(=N)NC(N)=N	Metformin	NA	Organic compounds	Organic nitrogen compounds	Organonitrogen compounds	Guanidines	Biguanides	NA	NA
Quinoxaline	TRUE	FALSE	TRUE	TRUE	TRUE	FALSE	FALSE	TRUE	FALSE	7045	Quinoxaline	C8H6N2	XSCHRSMBECNVNS-UHFFFAOYSA-N	C1=CC=C2N=CC=NC2=C1	Quinoxaline	NA	Organic compounds	Organoheterocyclic compounds	Diazanaphthalenes	Benzodiazines	Quinoxalines	NA	NA
Agmatine	TRUE	FALSE	TRUE	TRUE	TRUE	FALSE	FALSE	TRUE	FALSE	199	Agmatine	C5H14N4	QYPPJABKJHAVHS-UHFFFAOYSA-N	C(CCNC(=N)N)CN	Agmatine	NA	Organic compounds	Organic nitrogen compounds	Organonitrogen compounds	Guanidines	NA	NA	NA
N-Acetylputrescine	TRUE	FALSE	TRUE	TRUE	TRUE	FALSE	FALSE	TRUE	FALSE	122356	N-acetyl putrescine	C6H14N2O	KLZGKIDSEJWEDW-UHFFFAOYSA-N	NCCCCNC(C)=O	N-Acetylputrescine	NA	Organic compounds	Organic acids and derivatives	Carboximidic acids and derivatives	Carboximidic acids	NA	NA	NA
Hydroxyproline	TRUE	FALSE	TRUE	TRUE	TRUE	FALSE	FALSE	TRUE	FALSE	5810	4-Hydroxyproline; CE0; PMMYEEVYMWASQN-DMTCNVIQSA-N	C5H9NO3	PMMYEEVYMWASQN-DMTCNVIQSA-N	C1[C@H](CN[C@@H]1C(=O)O)O	Hydroxyproline	NA	Organic compounds	Organic acids and derivatives	Carboxylic acids and derivatives	Amino acids, peptides, and analogues	Amino acids and derivatives	Alpha amino acids and derivatives	Proline and derivatives
3-Hydroxyproline	TRUE	FALSE	TRUE	FALSE	TRUE	FALSE	FALSE	TRUE	FALSE	150779	3-Hydroxyproline	C5H9NO3	BJBUEDPLEOHJGE-BKLSDQPFSA-N	O=C(O)C1NCCC1O	3-Hydroxyproline	NA	Organic compounds	Organic acids and derivatives	Carboxylic acids and derivatives	Amino acids, peptides, and analogues	Amino acids and derivatives	Alpha amino acids and derivatives	Proline and derivatives
Methylbetain	TRUE	FALSE	TRUE	TRUE	TRUE	FALSE	FALSE	TRUE	FALSE	11355498	Alanine betaine; CE0; CJKONRHMUGBAQI-UHFFFAOYSA-N	C6H13NO2	CJKONRHMUGBAQI-UHFFFAOYSA-N	CC(C(=O)[O-])[N+](C)(C)C	Methylbetain	NA	Organic compounds	Organic acids and derivatives	Carboxylic acids and derivatives	Amino acids, peptides, and analogues	Amino acids and derivatives	Alpha amino acids and derivatives	Alanine and derivatives
Isoleucine	TRUE	FALSE	TRUE	TRUE	TRUE	FALSE	FALSE	TRUE	FALSE	791	Isoleucine	C6H13NO2	AGPKZVBTJJNPAG-UHFFFAOYSA-N	CCC(C)C(C(=O)O)N	2-Amino-3-methylpentanoic acid	NA	Organic compounds	Organic acids and derivatives	Carboxylic acids and derivatives	Amino acids, peptides, and analogues	Amino acids and derivatives	Alpha amino acids and derivatives	Isoleucine and derivatives
Leucine	TRUE	TRUE	TRUE	TRUE	TRUE	FALSE	FALSE	TRUE	FALSE	857	Leucine	C6H13NO2	ROHFNLRQFUQHCH-UHFFFAOYSA-N	CC(C)CC(C(=O)O)N	DL-leucine	NA	Organic compounds	Organic acids and derivatives	Carboxylic acids and derivatives	Amino acids, peptides, and analogues	Amino acids and derivatives	Alpha amino acids and derivatives	Leucine and derivatives
Asparagine	TRUE	FALSE	TRUE	TRUE	TRUE	FALSE	FALSE	TRUE	FALSE	6267	L-ASPARAGINE	C4H8N2O3	DCXYFEDJOCDNAF-REOHCLBHSA-N	C([C@@H](C(=O)O)N)C(=O)N	Asparagine	NA	Organic compounds	Organic acids and derivatives	Carboxylic acids and derivatives	Amino acids, peptides, and analogues	Amino acids and derivatives	Alpha amino acids and derivatives	Asparagine and derivatives
Aspartic acid	TRUE	TRUE	TRUE	TRUE	TRUE	FALSE	FALSE	TRUE	TRUE	5960	Aspartic acid	C4H7NO4	CKLJMWTZIZZHCS-REOHCLBHSA-N	O=C(O)CC(N)C(=O)O	Aspartic Acid	NA	Organic compounds	Organic acids and derivatives	Carboxylic acids and derivatives	Amino acids, peptides, and analogues	Amino acids and derivatives	Alpha amino acids and derivatives	Aspartic acid and derivatives
Aspartate	FALSE	TRUE	TRUE	FALSE	TRUE	FALSE	FALSE	TRUE	FALSE	424	Aspartate	C4H7NO4	CKLJMWTZIZZHCS-UHFFFAOYSA-N	C(C(C(=O)O)N)C(=O)O	DL-Aspartic acid	NA	Organic compounds	Organic acids and derivatives	Carboxylic acids and derivatives	Amino acids, peptides, and analogues	Amino acids and derivatives	Alpha amino acids and derivatives	Aspartic acid and derivatives
2-Aminobenzimidazole	TRUE	FALSE	FALSE	TRUE	TRUE	FALSE	FALSE	TRUE	FALSE	13624	2-Aminobenzimidazole	C7H7N3	JWYUFVNJZUSCSM-UHFFFAOYSA-N	NC1=NC2=C(C=CC=C2)N1	2-Aminobenzimidazole	NA	Organic compounds	Organoheterocyclic compounds	Benzimidazoles	NA	NA	NA	NA
Pentostatin	TRUE	FALSE	TRUE	FALSE	TRUE	FALSE	FALSE	TRUE	FALSE	439693	Pentostatin	C11H16N4O4	FPVKHBSQESCIEP-JQCXWYLXSA-N	C1[C@@H]([C@H](O[C@H]1N2C=NC3=C2NC=NC[C@H]3O)CO)O	Pentostatin	NA	Organic compounds	Organoheterocyclic compounds	Imidazodiazepines	NA	NA	NA	NA
Benzothiazole	TRUE	FALSE	FALSE	TRUE	TRUE	FALSE	FALSE	TRUE	FALSE	7222	Benzothiazole	C7H5NS	IOJUPLGTWVMSFF-UHFFFAOYSA-N	C1=CC=C2C(=C1)N=CS2	Benzothiazole	NA	Organic compounds	Organoheterocyclic compounds	Benzothiazoles	NA	NA	NA	NA
Adenine	TRUE	FALSE	TRUE	TRUE	TRUE	TRUE	TRUE	TRUE	TRUE	190	Adenine; CE0; GFFGJBXGBJISGV-UHFFFAOYSA-N	C5H5N5	GFFGJBXGBJISGV-UHFFFAOYSA-N	c1nc2c(N)nc[nH]c2n1	Adenine	NA	Organic compounds	Organoheterocyclic compounds	Imidazopyrimidines	Purines and purine derivatives	6-aminopurines	NA	NA
Methylmalonate	TRUE	FALSE	TRUE	TRUE	TRUE	FALSE	FALSE	TRUE	FALSE	487	METHYLMALONATE	C4H6O4	ZIYVHBGGAOATLY-UHFFFAOYSA-N	CC(C(=O)O)C(=O)O	Methylmalonic Acid	NA	Organic compounds	Organic acids and derivatives	Carboxylic acids and derivatives	Dicarboxylic acids and derivatives	NA	NA	NA
Cumidine	TRUE	FALSE	TRUE	TRUE	TRUE	FALSE	FALSE	TRUE	FALSE	7464	4-Isopropylaniline	C9H13N	LRTFPLFDLJYEKT-UHFFFAOYSA-N	c1(C(C)C)ccc(N)cc1	Cumidine	NA	Organic compounds	Benzenoids	Benzene and substituted derivatives	Cumenes	NA	NA	NA
Hypoxanthine	TRUE	FALSE	TRUE	TRUE	TRUE	FALSE	FALSE	TRUE	FALSE	790	Hypoxanthine	C5H4N4O	FDGQSTZJBFJUBT-UHFFFAOYSA-N	OC1=NC=NC=2NC=NC12	CID 790	NA	Organic compounds	Organoheterocyclic compounds	Imidazopyrimidines	Purines and purine derivatives	Purinones	Hypoxanthines	NA
Hypoxanthine; ce0; fdgqstzjbfjubt-uhfffaoysa-n	TRUE	FALSE	TRUE	FALSE	TRUE	FALSE	FALSE	TRUE	FALSE	790	Hypoxanthine; CE0; FDGQSTZJBFJUBT-UHFFFAOYSA-N	C5H4N4O	FDGQSTZJBFJUBT-UHFFFAOYSA-N	c1nc2c([nH]1)ncnc2O	CID 790	NA	Organic compounds	Organoheterocyclic compounds	Imidazopyrimidines	Purines and purine derivatives	Purinones	Hypoxanthines	NA
CID 790	TRUE	FALSE	TRUE	TRUE	TRUE	FALSE	FALSE	FALSE	TRUE	790	CID 790	C5H4N4O	FDGQSTZJBFJUBT-UHFFFAOYSA-N	C1=NC2=C(N1)C(=O)N=CN2	CID 790	NA	Organic compounds	Organoheterocyclic compounds	Imidazopyrimidines	Purines and purine derivatives	Purinones	Hypoxanthines	NA
Trigonelline	TRUE	FALSE	TRUE	TRUE	TRUE	FALSE	FALSE	TRUE	FALSE	5570	Trigonelline; CE0; WWNNZCOKKKDOPX-UHFFFAOYSA-N	C7H7NO2	WWNNZCOKKKDOPX-UHFFFAOYSA-N	C[n+]1cccc(c1)C(=O)[O-]	Trigonelline	NA	Organic compounds	Alkaloids and derivatives	NA	NA	NA	NA	NA
p-phenetidine	TRUE	FALSE	TRUE	TRUE	TRUE	FALSE	FALSE	TRUE	FALSE	9076	p-phenetidine	C8H11NO	IMPPGHMHELILKG-UHFFFAOYSA-N	CCOc1ccc(N)cc1	P-Phenetidine	NA	Organic compounds	Benzenoids	Phenol ethers	Aminophenyl ethers	NA	NA	NA
1-methylnicotinamide	TRUE	FALSE	TRUE	TRUE	TRUE	FALSE	FALSE	TRUE	FALSE	457	1-METHYLNICOTINAMIDE	C7H9N2O	LDHMAVIPBRSVRG-UHFFFAOYSA-O	C[N+]1=CC=CC(=C1)C(=O)N	1-Methylnicotinamide	NA	Organic compounds	Organoheterocyclic compounds	Pyridines and derivatives	Pyridinecarboxylic acids and derivatives	Pyridinecarboxamides	Nicotinamides	NA
Fumaric acid	TRUE	FALSE	TRUE	TRUE	TRUE	FALSE	FALSE	TRUE	FALSE	444972	Fumaric acid	C4H4O4	VZCYOOQTPOCHFL-OWOJBTEDSA-N	O=C(O)C=CC(=O)O	Fumaric Acid	NA	Organic compounds	Organic acids and derivatives	Carboxylic acids and derivatives	Dicarboxylic acids and derivatives	NA	NA	NA
Fumaric Acid	FALSE	TRUE	TRUE	TRUE	TRUE	FALSE	FALSE	FALSE	TRUE	444972	Fumaric Acid	C4H4O4	VZCYOOQTPOCHFL-OWOJBTEDSA-N	C(=C/C(=O)O)\C(=O)O	Fumaric Acid	NA	Organic compounds	Organic acids and derivatives	Carboxylic acids and derivatives	Dicarboxylic acids and derivatives	NA	NA	NA
Salicylic acid	TRUE	FALSE	TRUE	FALSE	TRUE	FALSE	FALSE	TRUE	FALSE	338	Salicylic acid	C7H6O3	YGSDEFSMJLZEOE-UHFFFAOYSA-N	C1=CC=C(C(=C1)C(=O)O)O	Salicylic Acid	NA	Organic compounds	Benzenoids	Benzene and substituted derivatives	Benzoic acids and derivatives	Hydroxybenzoic acid derivatives	Salicylic acid and derivatives	Salicylic acids
4-Hydroxyphenylethanol	TRUE	FALSE	TRUE	TRUE	TRUE	FALSE	FALSE	TRUE	FALSE	102803	4-Hydroxyphenylethanol	C8H10O2	PMRFBLQVGJNGLU-UHFFFAOYSA-N	OC1=CC=C(C=C1)C(O)C	Benzenemethanol, 4-hydroxy-alpha-methyl-	NA	Organic compounds	Benzenoids	Phenols	1-hydroxy-2-unsubstituted benzenoids	NA	NA	NA
Beta-orcinol	TRUE	FALSE	FALSE	TRUE	TRUE	FALSE	FALSE	TRUE	FALSE	68103	Beta-orcinol	C8H10O2	GHVHDYYKJYXFGU-UHFFFAOYSA-N	Cc1c(O)cc(C)cc1O	2,5-Dimethylresorcinol	NA	Organic compounds	Benzenoids	Benzene and substituted derivatives	Xylenes	Xylenols	p-Xylenols	NA
Isophorone	TRUE	FALSE	TRUE	TRUE	TRUE	FALSE	FALSE	TRUE	FALSE	6544	Isophorone	C9H14O	HJOVHMDZYOCNQW-UHFFFAOYSA-N	CC1=CC(=O)CC(C)(C)C1	Isophorone	NA	Organic compounds	Organic oxygen compounds	Organooxygen compounds	Carbonyl compounds	Ketones	Cyclic ketones	Cyclohexenones
Tropinone	TRUE	FALSE	TRUE	TRUE	TRUE	FALSE	FALSE	TRUE	FALSE	446337	Tropinone	C8H13NO	QQXLDOJGLXJCSE-KNVOCYPGSA-N	O=C(C1)C[C@@H](C2)N(C)[C@@H](C2)1	(1R,5S)-8-methyl-8-azabicyclo[3.2.1]octan-3-one	NA	Organic compounds	Alkaloids and derivatives	Tropane alkaloids	NA	NA	NA	NA
Deferiprone	TRUE	FALSE	TRUE	TRUE	TRUE	FALSE	FALSE	TRUE	FALSE	2972	3-hydroxy-1,2-dimethylpyridin-4(1H)-one	C7H9NO2	TZXKOCQBRNJULO-UHFFFAOYSA-N	O=C1C=CN(C(=C1O)C)C	Deferiprone	NA	Organic compounds	Organoheterocyclic compounds	Pyridines and derivatives	Methylpyridines	NA	NA	NA
4-Methoxy-6-methyl-1,3,5-triazin-2-amine	TRUE	FALSE	TRUE	FALSE	TRUE	FALSE	FALSE	TRUE	FALSE	15466	4-Methoxy-6-methyl-1,3,5-triazin-2-amine	C5H8N4O	NXFQWRWXEYTOTK-UHFFFAOYSA-N	COC1=NC(N)=NC(C)=N1	2-Amino-4-methoxy-6-methyl-1,3,5-triazine	NA	Organic compounds	Organoheterocyclic compounds	Triazines	1,3,5-triazines	Alkoxy-S-triazines	2-methoxy-1,3,5-triazines	NA
Dimetridazole	TRUE	FALSE	TRUE	FALSE	TRUE	FALSE	FALSE	TRUE	FALSE	3090	1,2-Dimethyl-5-nitroimidazole	C5H7N3O2	IBXPYPUJPLLOIN-UHFFFAOYSA-N	CN1C(C)=NC=C1[N+]([O-])=O	Dimetridazole	NA	Organic compounds	Organoheterocyclic compounds	Azoles	Imidazoles	Substituted imidazoles	Nitroimidazoles	NA
ectoine	TRUE	FALSE	TRUE	TRUE	TRUE	FALSE	FALSE	TRUE	FALSE	126041	ectoine	C6H10N2O2	WQXNXVUDBPYKBA-YFKPBYRVSA-N	CC1=NCC[C@@H](C(=O)O)N1	Ectoine	NA	Organic compounds	Organic acids and derivatives	Carboxylic acids and derivatives	Amino acids, peptides, and analogues	Amino acids and derivatives	Alpha amino acids and derivatives	Alpha amino acids
Ectoine	TRUE	FALSE	TRUE	TRUE	TRUE	TRUE	TRUE	TRUE	FALSE	126041	Ectoine	C6H10N2O2	WQXNXVUDBPYKBA-YFKPBYRVSA-N	CC1=NCC[C@H](N1)C(=O)O	Ectoine	NA	Organic compounds	Organic acids and derivatives	Carboxylic acids and derivatives	Amino acids, peptides, and analogues	Amino acids and derivatives	Alpha amino acids and derivatives	Alpha amino acids
4-Methyl-5-thiazoleethanol	TRUE	FALSE	TRUE	FALSE	TRUE	FALSE	FALSE	TRUE	FALSE	1136	4-Methyl-5-thiazoleethanol	C6H9NOS	BKAWJIRCKVUVED-UHFFFAOYSA-N	OCCC=1SC=NC1C	4-Methyl-5-thiazoleethanol	NA	Organic compounds	Organoheterocyclic compounds	Azoles	Thiazoles	4,5-disubstituted thiazoles	NA	NA
2-Naphthylamine	TRUE	FALSE	TRUE	TRUE	TRUE	FALSE	FALSE	TRUE	FALSE	7057	2-Naphthylamine	C10H9N	JBIJLHTVPXGSAM-UHFFFAOYSA-N	NC1=CC2=C(C=CC=C2)C=C1	2-Naphthylamine	NA	Organic compounds	Benzenoids	Naphthalenes	NA	NA	NA	NA
(2R)-6-methylpiperidine-2-carboxylic acid	TRUE	FALSE	TRUE	TRUE	TRUE	FALSE	FALSE	TRUE	FALSE	16396232	(2R)-6-methylpiperidine-2-carboxylic acid	C7H13NO2	IHLDCUQUFBWSJU-PRJDIBJQSA-N	O=C(O)C1NC(C)CCC1	(2R)-6-methylpiperidine-2-carboxylic acid	NA	Organic compounds	Organic acids and derivatives	Carboxylic acids and derivatives	Amino acids, peptides, and analogues	Amino acids and derivatives	Alpha amino acids and derivatives	Alpha amino acids
Tripropilamine	TRUE	FALSE	TRUE	TRUE	TRUE	FALSE	FALSE	TRUE	FALSE	7616	Tripropilamine	C9H21N	YFTHZRPMJXBUME-UHFFFAOYSA-N	CCCN(CCC)CCC	Tripropylamine	NA	Organic compounds	Organic nitrogen compounds	Organonitrogen compounds	Amines	Tertiary amines	Trialkylamines	NA
2-Naphthol	TRUE	FALSE	TRUE	TRUE	TRUE	FALSE	FALSE	TRUE	FALSE	8663	2-Naphthalenol	C10H8O	JWAZRIHNYRIHIV-UHFFFAOYSA-N	OC1=CC2=C(C=CC=C2)C=C1	2-Naphthol	NA	Organic compounds	Benzenoids	Naphthalenes	Naphthols and derivatives	NA	NA	NA
4-Hydroxyquinoline	TRUE	FALSE	FALSE	TRUE	TRUE	FALSE	FALSE	TRUE	FALSE	69141	4-Hydroxyquinoline	C9H7NO	PMZDQRJGMBOQBF-UHFFFAOYSA-N	c1ccc2c(c1)c(ccn2)O	4-Hydroxyquinoline	NA	Organic compounds	Organoheterocyclic compounds	Quinolines and derivatives	Quinolones and derivatives	Hydroquinolones	NA	NA
4-guanidinobutanoate	TRUE	FALSE	TRUE	TRUE	TRUE	FALSE	FALSE	TRUE	FALSE	500	4-GUANIDINOBUTANOATE	C5H11N3O2	TUHVEAJXIMEOSA-UHFFFAOYSA-N	C(CC(=O)O)CN=C(N)N	4-Guanidinobutyric acid	NA	Organic compounds	Organic acids and derivatives	Carboxylic acids and derivatives	Amino acids, peptides, and analogues	Amino acids and derivatives	Gamma amino acids and derivatives	NA
4-Guanidinobutyric acid	TRUE	FALSE	FALSE	TRUE	TRUE	FALSE	FALSE	TRUE	FALSE	500	4-Guanidinobutyric acid	C5H11N3O2	TUHVEAJXIMEOSA-UHFFFAOYSA-N	O=C(O)CCCNC(=N)N	4-Guanidinobutyric acid	NA	Organic compounds	Organic acids and derivatives	Carboxylic acids and derivatives	Amino acids, peptides, and analogues	Amino acids and derivatives	Gamma amino acids and derivatives	NA
Allysine (not validated)	TRUE	FALSE	TRUE	TRUE	TRUE	FALSE	FALSE	TRUE	FALSE	207	Allysine (not validated)	C6H11NO3	GFXYTQPNNXGICT-UHFFFAOYSA-N	O=CCCCC(N)C(=O)O	2-Amino-6-oxohexanoic acid	NA	Organic compounds	Organic acids and derivatives	Carboxylic acids and derivatives	Amino acids, peptides, and analogues	Amino acids and derivatives	Alpha amino acids and derivatives	Alpha amino acids
Spermidine	TRUE	FALSE	TRUE	TRUE	TRUE	FALSE	FALSE	TRUE	TRUE	1102	SPERMIDINE	C7H19N3	ATHGHQPFGPMSJY-UHFFFAOYSA-N	NCCCCNCCCN	Spermidine	NA	Organic compounds	Organic nitrogen compounds	Organonitrogen compounds	Amines	Secondary amines	Dialkylamines	NA
4-Hydroxycinnamic acid	TRUE	FALSE	TRUE	TRUE	TRUE	FALSE	FALSE	TRUE	FALSE	322	Coumaric acid (isomer of 189, 194)	C9H8O3	NGSWKAQJJWESNS-UHFFFAOYSA-N	O=C(O)C=CC1=CC=C(O)C=C1	4-Hydroxycinnamic acid	NA	Organic compounds	Phenylpropanoids and polyketides	Cinnamic acids and derivatives	Hydroxycinnamic acids and derivatives	Hydroxycinnamic acids	NA	NA
Benzylideneacetone	TRUE	FALSE	TRUE	FALSE	TRUE	FALSE	FALSE	TRUE	FALSE	637759	Methyl trans-styryl ketone	C10H10O	BWHOZHOGCMHOBV-BQYQJAHWSA-N	CC(=O)\C=C\C1=CC=CC=C1	Benzylideneacetone	NA	Organic compounds	Benzenoids	Benzene and substituted derivatives	Styrenes	NA	NA	NA
Glutamine	TRUE	FALSE	TRUE	TRUE	TRUE	FALSE	FALSE	TRUE	FALSE	5961	L-Glutamine	C5H10N2O3	ZDXPYRJPNDTMRX-VKHMYHEASA-N	NC(=O)CC[C@H](N)C(O)=O	Glutamine	NA	Organic compounds	Organic acids and derivatives	Carboxylic acids and derivatives	Amino acids, peptides, and analogues	Amino acids and derivatives	Alpha amino acids and derivatives	Alpha amino acids
Lysine	TRUE	TRUE	TRUE	TRUE	TRUE	FALSE	FALSE	TRUE	TRUE	5962	L-LYSINE	C6H14N2O2	KDXKERNSBIXSRK-YFKPBYRVSA-N	C(CCN)C[C@@H](C(=O)O)N	Lysine	NA	Organic compounds	Organic acids and derivatives	Carboxylic acids and derivatives	Amino acids, peptides, and analogues	Amino acids and derivatives	Alpha amino acids and derivatives	Alpha amino acids
Glutamic Acid	TRUE	TRUE	TRUE	TRUE	TRUE	TRUE	FALSE	TRUE	TRUE	33032	L-Glutamic acid	C5H9NO4	WHUUTDBJXJRKMK-VKHMYHEASA-N	OC(=O)CC[C@H](N)C(O)=O	Glutamic Acid	NA	Organic compounds	Organic acids and derivatives	Carboxylic acids and derivatives	Amino acids, peptides, and analogues	Amino acids and derivatives	Alpha amino acids and derivatives	Glutamic acid and derivatives
Glutamic acid	TRUE	FALSE	TRUE	TRUE	TRUE	FALSE	FALSE	TRUE	FALSE	611	Glutamic acid	C5H9NO4	WHUUTDBJXJRKMK-UHFFFAOYSA-N	C(CC(=O)O)C(C(=O)O)N	DL-Glutamic acid	NA	Organic compounds	Organic acids and derivatives	Carboxylic acids and derivatives	Amino acids, peptides, and analogues	Amino acids and derivatives	Alpha amino acids and derivatives	Glutamic acid and derivatives
Phthalic anhydride	TRUE	FALSE	TRUE	TRUE	TRUE	FALSE	FALSE	TRUE	FALSE	6811	Phthalic anhydride	C8H4O3	LGRFSURHDFAFJT-UHFFFAOYSA-N	O=c(o1)c(c2)c(ccc2)c(=O)1	Phthalic anhydride	NA	Organic compounds	Organoheterocyclic compounds	Benzofurans	Benzofuranones	Phthalic anhydrides	NA	NA
p-Coumaraldehyde	TRUE	FALSE	TRUE	TRUE	TRUE	FALSE	FALSE	TRUE	FALSE	641301	p-Coumaraldehyde	C9H8O2	CJXMVKYNVIGQBS-OWOJBTEDSA-N	OC1=CC=C(\C=C\C=O)C=C1	4-Hydroxycinnamaldehyde	NA	Organic compounds	Phenylpropanoids and polyketides	Cinnamaldehydes	NA	NA	NA	NA
Pyridoxal	TRUE	FALSE	TRUE	TRUE	TRUE	FALSE	FALSE	TRUE	FALSE	1050	PYRIDOXAL	C8H9NO3	RADKZDMFGJYCBB-UHFFFAOYSA-N	CC1=C(O)C(C=O)=C(CO)C=N1	Pyridoxal	NA	Organic compounds	Organoheterocyclic compounds	Pyridines and derivatives	Pyridine carboxaldehydes	Pyridoxals and derivatives	NA	NA
Methionine	TRUE	FALSE	TRUE	TRUE	TRUE	TRUE	TRUE	TRUE	TRUE	876	Methionine	C5H11NO2S	FFEARJCKVFRZRR-UHFFFAOYSA-N	O=C(O)C(N)CCSC	Racemethionine	NA	Organic compounds	Organic acids and derivatives	Carboxylic acids and derivatives	Amino acids, peptides, and analogues	Amino acids and derivatives	Alpha amino acids and derivatives	Methionine and derivatives
Racemethionine	TRUE	FALSE	TRUE	TRUE	FALSE	TRUE	FALSE	FALSE	TRUE	876	2-amino-4-methylsulfanylbutanoic acid	C5H11NO2S	FFEARJCKVFRZRR-UHFFFAOYSA-N	CSCCC(C(=O)O)N	Racemethionine	NA	Organic compounds	Organic acids and derivatives	Carboxylic acids and derivatives	Amino acids, peptides, and analogues	Amino acids and derivatives	Alpha amino acids and derivatives	Methionine and derivatives
3-methyladenine	TRUE	FALSE	TRUE	TRUE	TRUE	FALSE	FALSE	TRUE	FALSE	1673	3-METHYLADENINE	C6H7N5	FSASIHFSFGAIJM-UHFFFAOYSA-N	CN1C=NC(N)=C2N=CN=C12	CID 1673	NA	Organic compounds	Organoheterocyclic compounds	Imidazopyrimidines	Purines and purine derivatives	6-aminopurines	NA	NA
2`-Methylacetanilide	TRUE	FALSE	TRUE	TRUE	TRUE	FALSE	FALSE	TRUE	FALSE	8443	2`-Methylacetanilide	C9H11NO	BPEXTIMJLDWDTL-UHFFFAOYSA-N	CC(=O)NC1=C(C)C=CC=C1	N-acetyl-o-toluidine	NA	Organic compounds	Benzenoids	Benzene and substituted derivatives	Anilides	Acetanilides	NA	NA
Triethanolamine	TRUE	FALSE	TRUE	TRUE	TRUE	FALSE	FALSE	TRUE	FALSE	7618	2,2',2''-Nitrilotriethanol	C6H15NO3	GSEJCLTVZPLZKY-UHFFFAOYSA-N	OCCN(CCO)CCO	Triethanolamine	NA	Organic compounds	Organic nitrogen compounds	Organonitrogen compounds	Amines	Alkanolamines	1,2-aminoalcohols	NA
Cyprodinil-tp cga 249287	TRUE	FALSE	TRUE	FALSE	TRUE	FALSE	FALSE	TRUE	FALSE	13672658	Cyprodinil-TP CGA 249287	C8H11N3	KPMMRZPKAYBHME-UHFFFAOYSA-N	CC1=NC(N)=NC(=C1)C1CC1	4-Cyclopropyl-6-methyl-2-pyrimidinamine	NA	Organic compounds	Organoheterocyclic compounds	Diazines	Pyrimidines and pyrimidine derivatives	Aminopyrimidines and derivatives	NA	NA
Phentermine	TRUE	FALSE	FALSE	TRUE	TRUE	FALSE	FALSE	TRUE	FALSE	4771	Phentermine	C10H15N	DHHVAGZRUROJKS-UHFFFAOYSA-N	CC(C)(N)CC1=CC=CC=C1	Phentermine	NA	Organic compounds	Benzenoids	Benzene and substituted derivatives	Phenethylamines	Amphetamines and derivatives	NA	NA
Methamphetamine	TRUE	FALSE	TRUE	FALSE	TRUE	FALSE	FALSE	TRUE	FALSE	10836	Methamphetamine	C10H15N	MYWUZJCMWCOHBA-VIFPVBQESA-N	c1cccc(c1)C[C@H](C)NC	Methamphetamine	NA	Organic compounds	Benzenoids	Benzene and substituted derivatives	Phenethylamines	Amphetamines and derivatives	NA	NA
Hydrocinnamic acid	TRUE	FALSE	TRUE	FALSE	TRUE	FALSE	FALSE	TRUE	FALSE	107	Hydrocinnamic acid	C9H10O2	XMIIGOLPHOKFCH-UHFFFAOYSA-N	C1=CC=C(C=C1)CCC(=O)O	Hydrocinnamic acid	NA	Organic compounds	Phenylpropanoids and polyketides	Phenylpropanoic acids	NA	NA	NA	NA
Thymol	TRUE	FALSE	TRUE	TRUE	TRUE	FALSE	FALSE	TRUE	FALSE	6989	Thymol	C10H14O	MGSRCZKZVOBKFT-UHFFFAOYSA-N	OC1=CC(=CC=C1C(C)C)C	Thymol	NA	Organic compounds	Lipids and lipid-like molecules	Prenol lipids	Monoterpenoids	Aromatic monoterpenoids	NA	NA
thymol	TRUE	FALSE	FALSE	TRUE	TRUE	FALSE	FALSE	TRUE	FALSE	6989	thymol	C10H14O	MGSRCZKZVOBKFT-UHFFFAOYSA-N	OC1=CC(=CC=C1C(C)C)C	Thymol	NA	Organic compounds	Lipids and lipid-like molecules	Prenol lipids	Monoterpenoids	Aromatic monoterpenoids	NA	NA
Acetaminophen	TRUE	FALSE	TRUE	TRUE	TRUE	FALSE	FALSE	TRUE	FALSE	1983	Acetaminophen	C8H9NO2	RZVAJINKPMORJF-UHFFFAOYSA-N	CC(=O)NC1=CC=C(O)C=C1	Acetaminophen	NA	Organic compounds	Benzenoids	Phenols	1-hydroxy-2-unsubstituted benzenoids	NA	NA	NA
Paracetamol	TRUE	FALSE	TRUE	TRUE	TRUE	FALSE	FALSE	TRUE	FALSE	1983	Paracetamol	C8H9NO2	RZVAJINKPMORJF-UHFFFAOYSA-N	CC(=O)NC1=CC=C(O)C=C1	Acetaminophen	NA	Organic compounds	Benzenoids	Phenols	1-hydroxy-2-unsubstituted benzenoids	NA	NA	NA
Guanine	TRUE	FALSE	TRUE	TRUE	TRUE	FALSE	FALSE	TRUE	FALSE	764	GUANINE	C5H5N5O	UYTPUPDQBNUYGX-UHFFFAOYSA-N	NC1=NC(=O)C2=C(N1)N=CN2	CID 764	NA	Organic compounds	Organoheterocyclic compounds	Imidazopyrimidines	Purines and purine derivatives	NA	NA	NA
10-hydroxydecanoate	TRUE	FALSE	TRUE	TRUE	TRUE	FALSE	FALSE	TRUE	FALSE	74300	10-HYDROXYDECANOATE	C10H20O3	YJCJVMMDTBEITC-UHFFFAOYSA-N	C(CCCCC(=O)O)CCCCO	10-Hydroxydecanoic Acid	NA	Organic compounds	Organic acids and derivatives	Hydroxy acids and derivatives	Medium-chain hydroxy acids and derivatives	NA	NA	NA
Aminolevulinic Acid	TRUE	FALSE	TRUE	TRUE	TRUE	FALSE	FALSE	TRUE	FALSE	137	5-AMINOLEVULINIC ACID	C5H9NO3	ZGXJTSGNIOSYLO-UHFFFAOYSA-N	C(CC(=O)O)C(=O)CN	Aminolevulinic Acid	NA	Organic compounds	Organic acids and derivatives	Carboxylic acids and derivatives	Amino acids, peptides, and analogues	Amino acids and derivatives	Delta amino acids and derivatives	NA
2-hydroxy-6-methylisonicotinic acid	TRUE	FALSE	TRUE	FALSE	TRUE	FALSE	FALSE	TRUE	FALSE	276660	2-hydroxy-6-methylisonicotinic acid	C7H7NO3	NQXYVTIQDNOHFM-UHFFFAOYSA-N	O=C(O)C=1C=C(O)N=C(C1)C	6-Methyl-2-oxo-1,2-dihydropyridine-4-carboxylic acid	NA	Organic compounds	Organoheterocyclic compounds	Pyridines and derivatives	Pyridinecarboxylic acids and derivatives	Pyridinecarboxylic acids	NA	NA
Acenapthene	TRUE	FALSE	TRUE	TRUE	TRUE	FALSE	FALSE	TRUE	FALSE	6734	Acenapthene	C12H10	CWRYPZZKDGJXCA-UHFFFAOYSA-N	C1CC2=C3C1=CC=CC3=CC=C2	Acenaphthene	NA	Organic compounds	Benzenoids	Naphthalenes	NA	NA	NA	NA
Dopamine	TRUE	FALSE	TRUE	TRUE	TRUE	FALSE	FALSE	TRUE	FALSE	681	Dopamine	C8H11NO2	VYFYYTLLBUKUHU-UHFFFAOYSA-N	C1=CC(=C(C=C1CCN)O)O	Dopamine	NA	Organic compounds	Benzenoids	Phenols	Benzenediols	Catechols	Catecholamines and derivatives	NA
Gabapentin-lactam	TRUE	FALSE	TRUE	TRUE	TRUE	FALSE	FALSE	TRUE	FALSE	47457	Gabapentin-lactam	C9H15NO	JAWPQJDOQPSNIQ-UHFFFAOYSA-N	O=C1CC2(CN1)CCCCC2	2-Azaspiro[4.5]decan-3-one	NA	Organic compounds	Organoheterocyclic compounds	Azaspirodecane derivatives	NA	NA	NA	NA
Cyclo-prolylglycine	TRUE	FALSE	TRUE	TRUE	TRUE	FALSE	FALSE	TRUE	FALSE	126154	Cyclo-prolylglycine	C7H10N2O2	OWOHLURDBZHNGG-YFKPBYRVSA-N	OC1=NCC(=O)N2CCC[C@@H]12	Cyclo(prolylglycyl)	NA	Organic compounds	Organic acids and derivatives	Carboxylic acids and derivatives	Amino acids, peptides, and analogues	Amino acids and derivatives	Alpha amino acids and derivatives	NA
Loline	TRUE	FALSE	TRUE	TRUE	TRUE	FALSE	FALSE	TRUE	FALSE	107913	Loline	C8H14N2O	OPMNROCQHKJDAQ-KTUCCBJNSA-N	CN[C@H]1[C@H]2CN3[C@@H]1C(O2)CC3	N-methylhexahydro-1H-1,6-epoxypyrrolizin-7-amine	NA	Organic compounds	Alkaloids and derivatives	Loline alkaloids and derivatives	NA	NA	NA	NA
2-amino-4-hydroxypyrimidine-5-carboxylic acid	TRUE	FALSE	TRUE	TRUE	TRUE	FALSE	FALSE	TRUE	FALSE	22281805	2-amino-4-hydroxypyrimidine-5-carboxylic acid	C5H5N3O3	GBADBFAXAWZGHM-UHFFFAOYSA-N	O=C(O)C1=CN=C(N=C1O)N	2-Amino-4-hydroxypyrimidine-5-carboxylic acid	NA	Organic compounds	Organoheterocyclic compounds	Diazines	Pyrimidines and pyrimidine derivatives	Pyrimidinecarboxylic acids and derivatives	Pyrimidinecarboxylic acids	NA
Histidine	TRUE	TRUE	TRUE	TRUE	TRUE	TRUE	TRUE	TRUE	TRUE	6274	L-HISTIDINE	C6H9N3O2	HNDVDQJCIGZPNO-YFKPBYRVSA-N	C1=C(NC=N1)C[C@@H](C(=O)O)N	Histidine	NA	Organic compounds	Organic acids and derivatives	Carboxylic acids and derivatives	Amino acids, peptides, and analogues	Amino acids and derivatives	Alpha amino acids and derivatives	Histidine and derivatives
Tempidon	TRUE	FALSE	TRUE	TRUE	TRUE	FALSE	FALSE	TRUE	FALSE	13220	2,2,6,6-Tetramethyl-4 piperidone	C9H17NO	JWUXJYZVKZKLTJ-UHFFFAOYSA-N	CC1(C)CC(=O)CC(C)(C)N1	Tempidon	NA	Organic compounds	Organoheterocyclic compounds	Piperidines	Piperidinones	NA	NA	NA
(4-methylcyclohex-3-ene-1,1-diyl)dimethanol	TRUE	FALSE	TRUE	TRUE	TRUE	FALSE	FALSE	TRUE	FALSE	3809023	(4-methylcyclohex-3-ene-1,1-diyl)dimethanol	C9H16O2	JTRLVVUONAUOHI-UHFFFAOYSA-N	OCC1(CO)CC=C(C)CC1	[1-(Hydroxymethyl)-4-methylcyclohex-3-en-1-yl]methanol	NA	Organic compounds	Organic oxygen compounds	Organooxygen compounds	Alcohols and polyols	Primary alcohols	NA	NA
Amphetamine	TRUE	FALSE	TRUE	TRUE	TRUE	FALSE	FALSE	TRUE	FALSE	3007	Amphetamine	C9H13N	KWTSXDURSIMDCE-UHFFFAOYSA-N	CC(Cc1ccccc1)N	Amphetamine	NA	Organic compounds	Benzenoids	Benzene and substituted derivatives	Phenethylamines	Amphetamines and derivatives	NA	NA
Homostachydrine	TRUE	FALSE	TRUE	FALSE	TRUE	FALSE	FALSE	TRUE	FALSE	441447	Homostachydrine; CE0; XULZWQRXYTVUTE-ZETCQYMHSA-N	C8H15NO2	XULZWQRXYTVUTE-ZETCQYMHSA-N	C[N+]1(C)CCCC[C@H]1C(=O)[O-]	Homostachydrine	NA	Organic compounds	Organic acids and derivatives	Carboxylic acids and derivatives	Amino acids, peptides, and analogues	Amino acids and derivatives	Alpha amino acids and derivatives	Alpha amino acids
myrcene	TRUE	FALSE	TRUE	TRUE	TRUE	FALSE	FALSE	TRUE	FALSE	31253	myrcene	C10H16	UAHWPYUMFXYFJY-UHFFFAOYSA-N	C=CC(=C)CCC=C(C)C	Myrcene	NA	Organic compounds	Lipids and lipid-like molecules	Prenol lipids	Monoterpenoids	Acyclic monoterpenoids	NA	NA
4-Aminotetrahydro-2H-pyran-4-acetic acid	TRUE	FALSE	TRUE	TRUE	TRUE	FALSE	FALSE	TRUE	FALSE	18379269	2-(4-aminotetrahydro-2H-pyran-4-yl)acetic acid	C7H13NO3	QRIAWCUEIMQLGG-UHFFFAOYSA-N	O=C(O)CC1(N)CCOCC1	4-Aminotetrahydro-2H-pyran-4-acetic acid	NA	Organic compounds	Organic oxygen compounds	Organooxygen compounds	Carbohydrates and carbohydrate conjugates	Sugar acids and derivatives	Sugar amino acids and derivatives	Pyranoid amino acids and derivatives
6-Methylcoumarin	TRUE	FALSE	TRUE	FALSE	TRUE	FALSE	FALSE	TRUE	FALSE	7092	6-Methylcoumarin	C10H8O2	FXFYOPQLGGEACP-UHFFFAOYSA-N	O=C1OC=2C=CC(=CC2C=C1)C	6-Methylcoumarin	NA	Organic compounds	Phenylpropanoids and polyketides	Coumarins and derivatives	NA	NA	NA	NA
2,8-Quinolinediol	TRUE	FALSE	TRUE	TRUE	TRUE	FALSE	FALSE	TRUE	FALSE	97250	2,8-Quinolinediol	C9H7NO2	ZXZKYYHTWHJHFT-UHFFFAOYSA-N	OC=1N=C2C(O)=CC=CC2=CC1	8-Hydroxycarbostyril	NA	Organic compounds	Organoheterocyclic compounds	Quinolines and derivatives	Quinolones and derivatives	NA	NA	NA
Alpha-aminoadipate	TRUE	FALSE	TRUE	TRUE	TRUE	FALSE	FALSE	TRUE	FALSE	92136	ALPHA-AMINOADIPATE	C6H11NO4	OYIFNHCXNCRBQI-BYPYZUCNSA-N	C(C[C@@H](C(=O)O)N)CC(=O)O	L-2-Aminoadipic Acid	NA	Organic compounds	Organic acids and derivatives	Carboxylic acids and derivatives	Amino acids, peptides, and analogues	Amino acids and derivatives	Alpha amino acids and derivatives	Alpha amino acids
2-Aminoadipic acid	TRUE	FALSE	TRUE	TRUE	TRUE	FALSE	FALSE	TRUE	TRUE	92136	L-2-Aminoadipic acid	C6H11NO4	OYIFNHCXNCRBQI-BYPYZUCNSA-N	OC(=O)CCC[C@H](N)C(O)=O	L-2-Aminoadipic Acid	NA	Organic compounds	Organic acids and derivatives	Carboxylic acids and derivatives	Amino acids, peptides, and analogues	Amino acids and derivatives	Alpha amino acids and derivatives	Alpha amino acids
Carnitine	TRUE	FALSE	TRUE	TRUE	TRUE	FALSE	FALSE	TRUE	FALSE	10917	L-Carnitine	C7H15NO3	PHIQHXFUZVPYII-ZCFIWIBFSA-N	[O-1]C(=O)C[C@H](O)C[N+1](C)(C)C	Levocarnitine	NA	Organic compounds	Organic nitrogen compounds	Organonitrogen compounds	Quaternary ammonium salts	Carnitines	NA	NA
Levocarnitine	TRUE	FALSE	TRUE	TRUE	TRUE	FALSE	FALSE	TRUE	FALSE	10917	L-Carnitine; CE0; PHIQHXFUZVPYII-ZCFIWIBFSA-N	C7H15NO3	PHIQHXFUZVPYII-ZCFIWIBFSA-N	C[N+](C)(C)C[C@@H](CC(=O)[O-])O	Levocarnitine	NA	Organic compounds	Organic nitrogen compounds	Organonitrogen compounds	Quaternary ammonium salts	Carnitines	NA	NA
Umbelliferone	TRUE	FALSE	TRUE	TRUE	TRUE	FALSE	FALSE	TRUE	TRUE	5281426	Umbelliferone	C9H6O3	ORHBXUUXSCNDEV-UHFFFAOYSA-N	O=C1OC=2C=C(O)C=CC2C=C1	Umbelliferone	NA	Organic compounds	Phenylpropanoids and polyketides	Coumarins and derivatives	Hydroxycoumarins	7-hydroxycoumarins	NA	NA
Nicotine	TRUE	FALSE	TRUE	TRUE	TRUE	TRUE	TRUE	TRUE	TRUE	89594	Nicotine	C10H14N2	SNICXCGAKADSCV-JTQLQIEISA-N	n1cc(ccc1)[C@H]2N(C)CCC2	Nicotine	NA	Organic compounds	Organoheterocyclic compounds	Pyridines and derivatives	Pyrrolidinylpyridines	NA	NA	NA
2-(2-Butoxyethoxy)Ethanol	TRUE	FALSE	TRUE	TRUE	TRUE	FALSE	FALSE	TRUE	FALSE	8177	Diethylene glycol monobutyl ether	C8H18O3	OAYXUHPQHDHDDZ-UHFFFAOYSA-N	CCCCOCCOCCO	2-(2-Butoxyethoxy)Ethanol	NA	Organic compounds	Organic oxygen compounds	Organooxygen compounds	Ethers	Dialkyl ethers	NA	NA
1H-Benzotriazole-5-carboxylic acid	TRUE	FALSE	TRUE	TRUE	TRUE	FALSE	FALSE	TRUE	FALSE	72917	1H-Benzotriazole-5-carboxylic acid	C7H5N3O2	GUOVBFFLXKJFEE-UHFFFAOYSA-N	c1cc2c(cc1C(=O)O)nn[nH]2	1H-Benzotriazole-5-carboxylic acid	NA	Organic compounds	Organoheterocyclic compounds	Benzotriazoles	NA	NA	NA	NA
6-Dimethylaminopurine	TRUE	FALSE	TRUE	TRUE	TRUE	FALSE	FALSE	TRUE	FALSE	3134	N,N-dimethyl-7H-purin-6-amine	C7H9N5	BVIAOQMSVZHOJM-UHFFFAOYSA-N	N1=CN=C(C=2NC=NC12)N(C)C	6-Dimethylaminopurine	NA	Organic compounds	Organoheterocyclic compounds	Imidazopyrimidines	Purines and purine derivatives	6-aminopurines	6-alkylaminopurines	NA
N-(2,4-Dimethylphenyl)acetamide	TRUE	FALSE	TRUE	FALSE	TRUE	FALSE	FALSE	TRUE	FALSE	16303	N-(2,4-Dimethylphenyl)acetamide	C10H13NO	PJEIIBXJUDOMAN-UHFFFAOYSA-N	CC(=O)NC1=CC=C(C)C=C1C	N-(2,4-Dimethylphenyl)acetamide	NA	Organic compounds	Benzenoids	Benzene and substituted derivatives	Anilides	Acetanilides	NA	NA
4-Pentylaniline	TRUE	FALSE	TRUE	TRUE	TRUE	FALSE	FALSE	TRUE	FALSE	93162	4-Pentylaniline	C11H17N	DGFTWBUZRHAHTH-UHFFFAOYSA-N	CCCCCC1=CC=C(N)C=C1	4-Pentylaniline	NA	Organic compounds	Benzenoids	Benzene and substituted derivatives	Aniline and substituted anilines	NA	NA	NA
Tyrosine	TRUE	FALSE	TRUE	TRUE	TRUE	FALSE	FALSE	TRUE	FALSE	6057	L-Tyrosine	C9H11NO3	OUYCCCASQSFEME-QMMMGPOBSA-N	OC(=O)C(N)Cc(c1)ccc(O)c1	Tyrosine	NA	Organic compounds	Organic acids and derivatives	Carboxylic acids and derivatives	Amino acids, peptides, and analogues	Amino acids and derivatives	Alpha amino acids and derivatives	Tyrosine and derivatives
5-Hydroxymethyluracil	TRUE	FALSE	TRUE	TRUE	TRUE	FALSE	FALSE	TRUE	FALSE	78168	5-(hydroxymethyl)pyrimidine-2,4-diol	C5H6N2O3	JDBGXEHEIRGOBU-UHFFFAOYSA-N	OC1=NC=C(C(O)=N1)CO	5-Hydroxymethyluracil	NA	Organic compounds	Organoheterocyclic compounds	Diazines	Pyrimidines and pyrimidine derivatives	Pyrimidones	NA	NA
Phenethylacetate	TRUE	FALSE	TRUE	FALSE	TRUE	FALSE	FALSE	TRUE	FALSE	7654	Phenethylacetate	C10H12O2	MDHYEMXUFSJLGV-UHFFFAOYSA-N	O=C(OCCC=1C=CC=CC1)C	Phenethyl acetate	NA	Organic compounds	Benzenoids	Benzene and substituted derivatives	NA	NA	NA	NA
Triethylene glycol monomethyl ether	TRUE	FALSE	TRUE	TRUE	TRUE	FALSE	FALSE	TRUE	FALSE	8178	Triethylene glycol monomethyl ether	C7H16O4	JLGLQAWTXXGVEM-UHFFFAOYSA-N	COCCOCCOCCO	Triethylene glycol monomethyl ether	NA	Organic compounds	Organic oxygen compounds	Organooxygen compounds	Ethers	Dialkyl ethers	Polyethylene glycols	NA
Methioninesulfoxide	TRUE	FALSE	TRUE	TRUE	TRUE	FALSE	FALSE	TRUE	FALSE	158980	Methioninesulfoxide	C5H11NO3S	QEFRNWWLZKMPFJ-YGVKFDHGSA-N	O=C(O)C(N)CCS(=O)C	Methionine Sulfoxide	NA	Organic compounds	Organic acids and derivatives	Carboxylic acids and derivatives	Amino acids, peptides, and analogues	Amino acids and derivatives	Alpha amino acids and derivatives	Alpha amino acids
Fluorene	TRUE	FALSE	TRUE	TRUE	TRUE	FALSE	FALSE	TRUE	FALSE	6853	Fluorene	C13H10	NIHNNTQXNPWCJQ-UHFFFAOYSA-N	C1C2=C(C=CC=C2)C2=C1C=CC=C2	Fluorene	NA	Organic compounds	Benzenoids	Fluorenes	NA	NA	NA	NA
Phenylalanine	TRUE	TRUE	TRUE	TRUE	TRUE	TRUE	FALSE	TRUE	TRUE	994	Phenylalanine	C9H11NO2	COLNVLDHVKWLRT-UHFFFAOYSA-N	C1=CC=C(C=C1)CC(C(=O)O)N	Dl-Phenylalanine	NA	Organic compounds	Organic acids and derivatives	Carboxylic acids and derivatives	Amino acids, peptides, and analogues	Amino acids and derivatives	Alpha amino acids and derivatives	Phenylalanine and derivatives
Hordenine	TRUE	FALSE	TRUE	TRUE	TRUE	FALSE	FALSE	TRUE	FALSE	68313	Hordenine	C10H15NO	KUBCEEMXQZUPDQ-UHFFFAOYSA-N	OC1=CC=C(C=C1)CCN(C)C	Hordenine	NA	Organic compounds	Benzenoids	Benzene and substituted derivatives	Phenethylamines	NA	NA	NA
6-Methylmercaptopurine	TRUE	FALSE	TRUE	FALSE	TRUE	FALSE	FALSE	TRUE	FALSE	5778	THIOPURINE S-METHYLETHER	C6H6N4S	UIJIQXGRFSPYQW-UHFFFAOYSA-N	CSC1=NC=NC2=C1NC=N2	6-Methylmercaptopurine	NA	Organic compounds	Organoheterocyclic compounds	Imidazopyrimidines	Purines and purine derivatives	6-thiopurines	NA	NA
Paeonol	TRUE	FALSE	TRUE	FALSE	TRUE	FALSE	FALSE	TRUE	FALSE	11092	Paeonol	C9H10O3	UILPJVPSNHJFIK-UHFFFAOYSA-N	COC1=CC(O)=C(C=C1)C(C)=O	Paeonol	NA	Organic compounds	Organic oxygen compounds	Organooxygen compounds	Carbonyl compounds	Ketones	Aryl ketones	Phenylketones
Cyromazine	TRUE	FALSE	TRUE	TRUE	TRUE	FALSE	FALSE	TRUE	FALSE	47866	Pesticide4_Cyromazine_C6H10N6_Vetrazin	C6H10N6	LVQDKIWDGQRHTE-UHFFFAOYSA-N	C1CC1NC2=NC(=NC(=N2)N)N	Cyromazine	NA	Organic compounds	Organoheterocyclic compounds	Triazines	Aminotriazines	N-aliphatic s-triazines	NA	NA
6-Pentyl-2H-pyran-2-one	TRUE	FALSE	TRUE	TRUE	TRUE	FALSE	FALSE	TRUE	FALSE	33960	6-Pentyl-2H-pyran-2-one	C10H14O2	MAUFTTLGOUBZNA-UHFFFAOYSA-N	CCCCCC1=CC=CC(=O)O1	5-Hydroxy-2,4-decadienoic acid delta-lactone	NA	Organic compounds	Organoheterocyclic compounds	Pyrans	Pyranones and derivatives	NA	NA	NA
Dihydrojasmone	TRUE	FALSE	TRUE	TRUE	TRUE	FALSE	FALSE	TRUE	FALSE	62378	Dihydrojasmone	C11H18O	YCIXWYOBMVNGTB-UHFFFAOYSA-N	CCCCCC(=C(C)1)C(=O)CC1	Dihydrojasmone	NA	Organic compounds	Organic oxygen compounds	Organooxygen compounds	Carbonyl compounds	Ketones	Cyclic ketones	NA
Carbazole	TRUE	FALSE	TRUE	TRUE	TRUE	FALSE	FALSE	TRUE	FALSE	6854	Carbazole	C12H9N	UJOBWOGCFQCDNV-UHFFFAOYSA-N	c1ccc2c(c1)c1ccccc1[nH]2	Carbazole	NA	Organic compounds	Organoheterocyclic compounds	Indoles and derivatives	Carbazoles	NA	NA	NA
Phenylephrine	TRUE	FALSE	TRUE	TRUE	TRUE	FALSE	FALSE	TRUE	FALSE	6041	(R)-(-)-Phenylephrine	C9H13NO2	SONNWYBIRXJNDC-VIFPVBQESA-N	CNC[C@H](O)c(c1)cc(O)cc1	Phenylephrine	NA	Organic compounds	Benzenoids	Phenols	1-hydroxy-4-unsubstituted benzenoids	NA	NA	NA
Pirimicarb-desamido	TRUE	FALSE	TRUE	TRUE	TRUE	FALSE	FALSE	TRUE	FALSE	93225	Pirimicarb-desamido	C8H13N3O	MUEHLDAHWSCFAG-UHFFFAOYSA-N	CC1=C(N=C(N=C1C)N(C)C)O	CID 93225	NA	Organic compounds	Organic nitrogen compounds	Organonitrogen compounds	Amines	Tertiary amines	Tertiary alkylarylamines	Dialkylarylamines
Norharman	TRUE	FALSE	TRUE	TRUE	TRUE	FALSE	FALSE	TRUE	FALSE	64961	Norharman	C11H8N2	AIFRHYZBTHREPW-UHFFFAOYSA-N	N1C2=CC=CC=C2C2=CC=NC=C12	Norharman	NA	Organic compounds	Organoheterocyclic compounds	Indoles and derivatives	Pyridoindoles	Beta carbolines	NA	NA
Pyridoxamine	TRUE	FALSE	TRUE	TRUE	TRUE	FALSE	FALSE	TRUE	FALSE	1052	Pyridoxamine	C8H12N2O2	NHZMQXZHNVQTQA-UHFFFAOYSA-N	OCc(c1)c(CN)c(O)c(C)n1	Pyridoxamine	NA	Organic compounds	Organoheterocyclic compounds	Pyridines and derivatives	Pyridoxamines	Pyridoxamine 5'-phosphates	NA	NA
Geranic acid	TRUE	FALSE	TRUE	TRUE	TRUE	FALSE	FALSE	TRUE	FALSE	5275520	Geranic acid	C10H16O2	ZHYZQXUYZJNEHD-VQHVLOKHSA-N	O=C(O)C=C(C)CCC=C(C)C	Geranic acid	NA	Organic compounds	Lipids and lipid-like molecules	Prenol lipids	Monoterpenoids	Acyclic monoterpenoids	NA	NA
Diphenylamine	TRUE	FALSE	FALSE	TRUE	TRUE	FALSE	FALSE	TRUE	FALSE	11487	Diphenylamine	C12H11N	DMBHHRLKUKUOEG-UHFFFAOYSA-N	N(C1=CC=CC=C1)C1=CC=CC=C1	Diphenylamine	NA	Organic compounds	Benzenoids	Benzene and substituted derivatives	Aniline and substituted anilines	NA	NA	NA
Atrazine-desethyl-2-hydroxy	TRUE	FALSE	TRUE	TRUE	TRUE	FALSE	FALSE	TRUE	FALSE	107740	Atrazine-desethyl-2-hydroxy	C6H11N5O	GCKLGRUZDXSATG-UHFFFAOYSA-N	n(c(nc1NC(C)C)O)c(n1)N	CID 107740	NA	Organic compounds	Organoheterocyclic compounds	Triazines	1,3,5-triazines	NA	NA	NA
Lupinine	TRUE	FALSE	TRUE	FALSE	TRUE	FALSE	FALSE	TRUE	FALSE	91461	Lupinine	C10H19NO	HDVAWXXJVMJBAR-VHSXEESVSA-N	OC[C@@H]1CCCN2CCCC[C@H]12	Lupinine	NA	Organic compounds	Alkaloids and derivatives	Lupin alkaloids	Lupinine-type alkaloids	NA	NA	NA
2-Phenylphenol	TRUE	FALSE	TRUE	FALSE	TRUE	FALSE	FALSE	TRUE	FALSE	7017	2-phenylphenate tetrahydrate	C12H10O	LLEMOWNGBBNAJR-UHFFFAOYSA-N	OC1=C(C=CC=C1)C1=CC=CC=C1	2-Phenylphenol	NA	Organic compounds	Benzenoids	Benzene and substituted derivatives	Biphenyls and derivatives	NA	NA	NA
Levetiracetam	TRUE	FALSE	TRUE	TRUE	TRUE	FALSE	FALSE	TRUE	FALSE	5284583	Levetiracetam	C8H14N2O2	HPHUVLMMVZITSG-LURJTMIESA-N	O=C1N(CCC1)C(C(=N)O)CC	Levetiracetam	NA	Organic compounds	Organic acids and derivatives	Carboxylic acids and derivatives	Amino acids, peptides, and analogues	Amino acids and derivatives	Alpha amino acids and derivatives	NA
epsilon-Decalactone	TRUE	FALSE	TRUE	TRUE	TRUE	FALSE	FALSE	TRUE	FALSE	62583	epsilon-Decalactone	C10H18O2	YKVIWISPFDZYOW-UHFFFAOYSA-N	CCCCC1CCCCC(=O)O1	epsilon-DECALACTONE	NA	Organic compounds	Organoheterocyclic compounds	Lactones	NA	NA	NA	NA
Moroxydine	TRUE	FALSE	TRUE	FALSE	TRUE	FALSE	FALSE	TRUE	FALSE	71655	Moroxydine	C6H13N5O	KJHOZAZQWVKILO-UHFFFAOYSA-N	C1COCCN1C(=N)N=C(N)N	Moroxydine	NA	Organic compounds	Organic nitrogen compounds	Organonitrogen compounds	Guanidines	Biguanides	NA	NA
Gabapentin	TRUE	FALSE	TRUE	TRUE	TRUE	FALSE	FALSE	TRUE	FALSE	3446	Gabapentin	C9H17NO2	UGJMXCAKCUNAIE-UHFFFAOYSA-N	NCC1(CC(O)=O)CCCCC1	Gabapentin	NA	Organic compounds	Organic acids and derivatives	Carboxylic acids and derivatives	Amino acids, peptides, and analogues	Amino acids and derivatives	Gamma amino acids and derivatives	NA
4-Acetylanisole	TRUE	FALSE	TRUE	TRUE	TRUE	FALSE	FALSE	TRUE	FALSE	7476	1-(4-methoxyphenyl)ethanone	C9H10O2	NTPLXRHDUXRPNE-UHFFFAOYSA-N	O=C(C1=CC=C(OC)C=C1)C	4-Acetylanisole	NA	Organic compounds	Organic oxygen compounds	Organooxygen compounds	Carbonyl compounds	Ketones	Aryl ketones	Phenylketones
1,4-Cyclohexanedicarboxylic acid	TRUE	TRUE	TRUE	TRUE	TRUE	FALSE	FALSE	TRUE	FALSE	14106	1,4-Cyclohexanedicarboxylic acid	C8H12O4	PXGZQGDTEZPERC-UHFFFAOYSA-N	O=C(O)C1CCC(C(=O)O)CC1	1,4-Cyclohexanedicarboxylic acid	NA	Organic compounds	Organic acids and derivatives	Carboxylic acids and derivatives	Dicarboxylic acids and derivatives	NA	NA	NA
N-glycylproline	TRUE	FALSE	TRUE	FALSE	TRUE	FALSE	FALSE	TRUE	FALSE	3013625	Glycyl-L-proline	C7H12N2O3	KZNQNBZMBZJQJO-YFKPBYRVSA-N	NCC(=O)N(C1)C(CC1)C(O)=O	N-glycylproline	NA	Organic compounds	Organic acids and derivatives	Carboxylic acids and derivatives	Amino acids, peptides, and analogues	Peptides	Dipeptides	NA
Octyl acetate	TRUE	FALSE	TRUE	FALSE	TRUE	FALSE	FALSE	TRUE	FALSE	8164	Octyl acetate	C10H20O2	YLYBTZIQSIBWLI-UHFFFAOYSA-N	O=C(OCCCCCCCC)C	Octyl Acetate	NA	Organic compounds	Lipids and lipid-like molecules	Fatty Acyls	Fatty alcohol esters	NA	NA	NA
Leucine propyl ester	TRUE	FALSE	TRUE	TRUE	TRUE	FALSE	FALSE	TRUE	FALSE	13783239	Leucine propyl ester	C9H19NO2	CXGIMIWBPZOBIP-UHFFFAOYSA-N	CCCOC(=O)C(N)CC(C)C	Leucine propyl ester	NA	Organic compounds	Organic acids and derivatives	Carboxylic acids and derivatives	Amino acids, peptides, and analogues	Amino acids and derivatives	Alpha amino acids and derivatives	Leucine and derivatives
Arginine	TRUE	TRUE	TRUE	TRUE	TRUE	TRUE	TRUE	TRUE	TRUE	6322	L-Arginine	C6H14N4O2	ODKSFYDXXFIFQN-BYPYZUCNSA-N	C(C[C@@H](C(=O)[O-])N)C[NH+]=C(N)N	Arginine	NA	Organic compounds	Organic acids and derivatives	Carboxylic acids and derivatives	Amino acids, peptides, and analogues	Amino acids and derivatives	Alpha amino acids and derivatives	Alpha amino acids
Gly-Val	TRUE	FALSE	TRUE	TRUE	TRUE	FALSE	FALSE	TRUE	FALSE	97417	Gly-Val	C7H14N2O3	STKYPAFSDFAEPH-UHFFFAOYSA-N	O=C(O)C(N=C(O)CN)C(C)C	2-(2-Aminoacetamido)-3-methylbutanoic acid	NA	Organic compounds	Organic acids and derivatives	Carboxylic acids and derivatives	Amino acids, peptides, and analogues	Peptides	Dipeptides	NA
Asparagine propyl ester	TRUE	FALSE	TRUE	TRUE	TRUE	FALSE	FALSE	TRUE	FALSE	13783273	Asparagine propyl ester	C7H14N2O3	VALQXKUGYPNGCD-UHFFFAOYSA-N	CCCOC(=O)C(N)CC(N)=O	Asparagine propyl ester	NA	Organic compounds	Organic acids and derivatives	Carboxylic acids and derivatives	Amino acids, peptides, and analogues	Amino acids and derivatives	Alpha amino acids and derivatives	Alpha amino acid esters
Citrulline	TRUE	FALSE	TRUE	TRUE	TRUE	FALSE	FALSE	TRUE	FALSE	833	Citrulline	C6H13N3O3	RHGKLRLOHDJJDR-UHFFFAOYSA-N	C(CC(C(=O)O)N)CNC(=O)N	Citrulline, (+/-)-	NA	Organic compounds	Organic acids and derivatives	Carboxylic acids and derivatives	Amino acids, peptides, and analogues	Amino acids and derivatives	Alpha amino acids and derivatives	Alpha amino acids
Protocatechuic acid	TRUE	FALSE	TRUE	TRUE	TRUE	FALSE	FALSE	TRUE	FALSE	72	Protocatechuic acid	C7H6O4	YQUVCSBJEUQKSH-UHFFFAOYSA-N	O=C(O)C1=CC=C(O)C(O)=C1	3,4-Dihydroxybenzoic acid	NA	Organic compounds	Benzenoids	Benzene and substituted derivatives	Benzoic acids and derivatives	Hydroxybenzoic acid derivatives	NA	NA
Ascorbic acid	TRUE	FALSE	TRUE	FALSE	TRUE	FALSE	FALSE	TRUE	FALSE	54670067	Ascorbic acid	C6H8O6	CIWBSHSKHKDKBQ-JLAZNSOCSA-N	O=C1OC(C(O)=C1O)C(O)CO	Ascorbic Acid	NA	Organic compounds	Organoheterocyclic compounds	Dihydrofurans	Furanones	Butenolides	NA	NA
Serotonin	TRUE	FALSE	TRUE	FALSE	TRUE	FALSE	FALSE	TRUE	FALSE	5202	Serotonin	C10H12N2O	QZAYGJVTTNCVMB-UHFFFAOYSA-N	C1=CC2=C(C=C1O)C(=CN2)CCN	Serotonin	NA	Organic compounds	Organoheterocyclic compounds	Indoles and derivatives	Tryptamines and derivatives	Serotonins	NA	NA
1-Benzylpiperazine	TRUE	FALSE	TRUE	FALSE	TRUE	FALSE	FALSE	TRUE	FALSE	75994	1-Benzylpiperazine	C11H16N2	IQXXEPZFOOTTBA-UHFFFAOYSA-N	C1CN(CCN1)Cc1ccccc1	1-Benzylpiperazine	NA	Organic compounds	Benzenoids	Benzene and substituted derivatives	Phenylmethylamines	NA	NA	NA
Alliin	TRUE	FALSE	TRUE	FALSE	TRUE	FALSE	FALSE	TRUE	FALSE	138392130	Alliin	C6H11NO3S	XUHLIQGRKRUKPH-JDLXGLENSA-N	O=C(O)C(N)CS(=O)CC=C	2-amino-3-[(R)-prop-2-enylsulfinyl]propanoic acid	NA	Organic compounds	Organic acids and derivatives	Carboxylic acids and derivatives	Amino acids, peptides, and analogues	Amino acids and derivatives	Alpha amino acids and derivatives	Alpha amino acids
Anthracene	TRUE	FALSE	TRUE	TRUE	TRUE	FALSE	FALSE	TRUE	FALSE	8418	Anthracene	C14H10	MWPLVEDNUUSJAV-UHFFFAOYSA-N	C1=CC2=CC3=C(C=CC=C3)C=C2C=C1	Anthracene	NA	Organic compounds	Benzenoids	Anthracenes	NA	NA	NA	NA
Mephedrone	TRUE	FALSE	TRUE	TRUE	TRUE	FALSE	FALSE	TRUE	FALSE	45266826	Mephedrone	C11H15NO	YELGFTGWJGBAQU-UHFFFAOYSA-N	Cc1ccc(cc1)C(=O)C(C)NC	Mephedrone	NA	Organic compounds	Organic oxygen compounds	Organooxygen compounds	Carbonyl compounds	Ketones	Aryl ketones	Phenylketones
4-Hexylaniline	TRUE	FALSE	TRUE	TRUE	TRUE	FALSE	FALSE	TRUE	FALSE	36382	4-Hexylaniline	C12H19N	OVEMTTZEBOCJDV-UHFFFAOYSA-N	CCCCCCC1=CC=C(N)C=C1	4-Hexylaniline	NA	Organic compounds	Benzenoids	Benzene and substituted derivatives	Aniline and substituted anilines	NA	NA	NA
Isoproturon-didemethyl	TRUE	FALSE	TRUE	TRUE	TRUE	FALSE	FALSE	TRUE	FALSE	185831	Isoproturon-didemethyl	C10H14N2O	ABBKOIZWGCVCKE-UHFFFAOYSA-N	N(C(=O)N)c1ccc(cc1)C(C)C	Isoproturon-didemethyl	NA	Organic compounds	Benzenoids	Benzene and substituted derivatives	N-phenylureas	NA	NA	NA
Stachydrine hydrochloride	TRUE	FALSE	TRUE	TRUE	TRUE	FALSE	FALSE	TRUE	FALSE	17751044	Stachydrine hydrochloride	C7H14ClNO2	DUNMULOWUUIQIL-RGMNGODLSA-N	Cl.O=C([O-])C1CCC[N+]1(C)C	Stachydrine Hydrochloride	NA	Organic compounds	Organic acids and derivatives	Carboxylic acids and derivatives	Amino acids, peptides, and analogues	Amino acids and derivatives	Alpha amino acids and derivatives	Proline and derivatives
(+)-Glucosamine	TRUE	FALSE	TRUE	TRUE	TRUE	FALSE	FALSE	TRUE	FALSE	441477	D-(+)-Glucosamine	C6H13NO5	MSWZFWKMSRAUBD-QZABAPFNSA-N	OCC(O1)C(O)C(O)C(N)C(O)1	beta-D-glucosamine	NA	Organic compounds	Organic oxygen compounds	Organooxygen compounds	Carbohydrates and carbohydrate conjugates	Monosaccharides	Hexoses	NA
2-(1H-pyrazolo[3,4-d]pyrimidin-4-ylamino)ethanol	TRUE	FALSE	TRUE	TRUE	TRUE	FALSE	FALSE	TRUE	FALSE	237115	2-((2H-pyrazolo[3,4-d]pyrimidin-4-yl)amino)ethanol	C7H9N5O	LCOTUPXIQXPIPA-UHFFFAOYSA-N	OCCNC1=NC=NC2=NNC=C21	2-(1H-pyrazolo[3,4-d]pyrimidin-4-ylamino)ethanol	NA	Organic compounds	Organoheterocyclic compounds	Pyrazolopyrimidines	Pyrazolo[3,4-d]pyrimidines	NA	NA	NA
Fusaric acid	TRUE	FALSE	TRUE	TRUE	TRUE	FALSE	FALSE	TRUE	FALSE	3442	Fusaric acid	C10H13NO2	DGMPVYSXXIOGJY-UHFFFAOYSA-N	CCCCC1=CN=C(C=C1)C(=O)O	Fusaric Acid	NA	Organic compounds	Organoheterocyclic compounds	Pyridines and derivatives	Pyridinecarboxylic acids and derivatives	Pyridinecarboxylic acids	Pyridine-2-carboxylic acids	5-alkyl-2-carboxypyrimidines
Phenacetin	TRUE	FALSE	TRUE	TRUE	TRUE	FALSE	FALSE	TRUE	FALSE	4754	Phenacetin	C10H13NO2	CPJSUEIXXCENMM-UHFFFAOYSA-N	CCOC1=CC=C(NC(C)=O)C=C1	Phenacetin	NA	Organic compounds	Benzenoids	Benzene and substituted derivatives	Anilides	Acetanilides	NA	NA
Rimantadine	TRUE	FALSE	TRUE	TRUE	TRUE	FALSE	FALSE	TRUE	FALSE	5071	Rimantadine	C12H21N	UBCHPRBFMUDMNC-UHFFFAOYSA-N	NC(C)C13CC2CC(CC(C1)C2)C3	Rimantadine	NA	Organic compounds	Organic nitrogen compounds	Organonitrogen compounds	Amines	Primary amines	Monoalkylamines	NA
allantoin	TRUE	FALSE	TRUE	FALSE	TRUE	FALSE	FALSE	TRUE	FALSE	204	allantoin	C4H6N4O3	POJWUDADGALRAB-UHFFFAOYSA-N	O=C(N)NC1NC(=O)NC1=O	Allantoin	NA	Organic compounds	Organoheterocyclic compounds	Azoles	Imidazoles	NA	NA	NA
Omega-hydroxydodecanoate	TRUE	FALSE	TRUE	FALSE	TRUE	FALSE	FALSE	TRUE	FALSE	79034	OMEGA-HYDROXYDODECANOATE	C12H24O3	ZDHCZVWCTKTBRY-UHFFFAOYSA-N	OCCCCCCCCCCCC(O)=O	12-Hydroxydodecanoic Acid	NA	Organic compounds	Organic acids and derivatives	Hydroxy acids and derivatives	Medium-chain hydroxy acids and derivatives	NA	NA	NA
3-Amino-3-(4-hydroxyphenyl)propionic acid	TRUE	FALSE	TRUE	FALSE	TRUE	FALSE	FALSE	TRUE	FALSE	440311	3-Amino-3-(4-hydroxyphenyl)propionic acid	C9H11NO3	JYPHNHPXFNEZBR-UHFFFAOYSA-N	O=C(O)CC(N)C1=CC=C(O)C=C1	3-Amino-3-(4-hydroxyphenyl)propanoic acid	NA	Organic compounds	Organic acids and derivatives	Carboxylic acids and derivatives	Amino acids, peptides, and analogues	Amino acids and derivatives	Beta amino acids and derivatives	NA
Etilefrine	TRUE	FALSE	TRUE	TRUE	TRUE	FALSE	FALSE	TRUE	FALSE	3306	Etilefrine	C10H15NO2	SQVIAVUSQAWMKL-UHFFFAOYSA-N	CCNCC(C1=CC(=CC=C1)O)O	Etilefrine	NA	Organic compounds	Benzenoids	Phenols	1-hydroxy-4-unsubstituted benzenoids	NA	NA	NA
Dicyclohexylamine	TRUE	FALSE	TRUE	TRUE	TRUE	FALSE	FALSE	TRUE	FALSE	7582	Dicyclohexylamine	C12H23N	XBPCUCUWBYBCDP-UHFFFAOYSA-N	C1CCC(CC1)NC1CCCCC1	Dicyclohexylamine	NA	Organic compounds	Organic nitrogen compounds	Organonitrogen compounds	Cyclohexylamines	NA	NA	NA
Triethyl phosphate	TRUE	FALSE	TRUE	TRUE	TRUE	FALSE	FALSE	TRUE	FALSE	6535	Triethyl phosphate	C6H15O4P	DQWPFSLDHJDLRL-UHFFFAOYSA-N	O=P(OCC)(OCC)OCC	Triethyl phosphate	NA	Organic compounds	Organic acids and derivatives	Organic phosphoric acids and derivatives	Phosphate esters	Alkyl phosphates	Trialkyl phosphates	NA
4-Hydroxyphenyllactic acid	TRUE	FALSE	TRUE	TRUE	TRUE	FALSE	FALSE	TRUE	FALSE	22056978	DL-4-Hydroxyphenyllactic acid	C9H10O4	HXIPUYVSSGKLFF-UHFFFAOYSA-N	CC(c1ccc(cc1)O)(C(=O)O)O	2-Hydroxy-2-(4-hydroxyphenyl)propanoic acid	NA	Organic compounds	Benzenoids	Phenols	1-hydroxy-2-unsubstituted benzenoids	NA	NA	NA
w/o ms2: mmv001625	TRUE	FALSE	TRUE	TRUE	TRUE	FALSE	FALSE	TRUE	FALSE	6603806	w/o MS2: MMV001625	C6H12F2N2O2	VLCYCQAOQCDTCN-LURJTMIESA-N	O=C(O)C(N)(CCCN)C(F)F	(-)-2-Difluoromethylornithine	NA	Organic compounds	Organic acids and derivatives	Carboxylic acids and derivatives	Amino acids, peptides, and analogues	Amino acids and derivatives	Alpha amino acids and derivatives	Alpha amino acids
Phosphocholine	TRUE	FALSE	TRUE	TRUE	TRUE	FALSE	FALSE	TRUE	FALSE	1014	Phosphocholine	C5H15NO4P	YHHSONZFOIEMCP-UHFFFAOYSA-O	O=P(O)(O)OCC[N+](C)(C)C	N,N,N-trimethyl-2-(phosphonooxy)ethanaminium	NA	Organic compounds	Organic nitrogen compounds	Organonitrogen compounds	Quaternary ammonium salts	Cholines	Phosphocholines	NA
Phosphorylcholine	TRUE	FALSE	TRUE	FALSE	TRUE	FALSE	FALSE	TRUE	FALSE	135437	PHOSPHORYLCHOLINE	C5H14NO4P	YHHSONZFOIEMCP-UHFFFAOYSA-N	C[N+](C)(CCOP([O-])(O)=O)C	Phosphorylcholine	NA	Organic compounds	Organic nitrogen compounds	Organonitrogen compounds	Quaternary ammonium salts	Cholines	Phosphocholines	NA
Methyprylon	TRUE	FALSE	TRUE	FALSE	TRUE	FALSE	FALSE	TRUE	FALSE	4162	Methyprylon	C10H17NO2	SIDLZWOQUZRBRU-UHFFFAOYSA-N	O=C1C(C)CN=C(O)C1(CC)CC	Methyprylon	NA	Organic compounds	Organoheterocyclic compounds	Piperidines	Piperidinones	Piperidinediones	NA	NA
Mairine B	TRUE	FALSE	TRUE	TRUE	TRUE	FALSE	FALSE	TRUE	FALSE	130146657	Mairine B	C11H21NO	VZBTYNNQZSLPCL-UHFFFAOYSA-N	CC1CN(C)CC2C(CO)CCC12	Mairine B	NA	Organic compounds	Organoheterocyclic compounds	Piperidines	NA	NA	NA	NA
Methyl gallate	TRUE	FALSE	TRUE	FALSE	TRUE	FALSE	FALSE	TRUE	FALSE	7428	Methyl gallate	C8H8O5	FBSFWRHWHYMIOG-UHFFFAOYSA-N	O=C(OC)C1=CC(O)=C(O)C(O)=C1	Methyl gallate	NA	Organic compounds	Benzenoids	Benzene and substituted derivatives	Benzoic acids and derivatives	Hydroxybenzoic acid derivatives	Gallic acid and derivatives	Galloyl esters
Diketometribuzin	TRUE	FALSE	TRUE	TRUE	TRUE	FALSE	FALSE	TRUE	FALSE	41909	Metribuzin-diketo	C7H12N4O2	AHBXXEZLRFCZSF-UHFFFAOYSA-N	O=C(NN=C1C(C)(C)C)N(N)C1=O	Diketometribuzin	NA	Organic compounds	Organoheterocyclic compounds	Triazines	1,2,4-triazines	NA	NA	NA
2,3-dihydro-1H-carbazol-4(9H)-one	TRUE	FALSE	TRUE	TRUE	TRUE	FALSE	FALSE	TRUE	FALSE	929130	2,3-dihydro-1H-carbazol-4(9H)-one	C12H11NO	DSXKDTZEIWTHRO-UHFFFAOYSA-N	O=C1C=2C=3C=CC=CC3NC2CCC1	1,2,3,9-tetrahydro-4H-carbazol-4-one	NA	Organic compounds	Organoheterocyclic compounds	Indoles and derivatives	Carbazoles	NA	NA	NA
Ecgonine	TRUE	FALSE	TRUE	FALSE	TRUE	FALSE	FALSE	TRUE	FALSE	91460	Ecgonine	C9H15NO3	PHMBVCPLDPDESM-FKSUSPILSA-N	O=C(O)C1C(O)CC2N(C)C1CC2	Ecgonine	NA	Organic compounds	Alkaloids and derivatives	Tropane alkaloids	NA	NA	NA	NA
N,N-Dimethyldecylamine	TRUE	FALSE	TRUE	FALSE	TRUE	FALSE	FALSE	TRUE	FALSE	70711	N,N-Dimethyldecylamine	C12H27N	YWWNNLPSZSEZNZ-UHFFFAOYSA-N	CCCCCCCCCCN(C)C	N,N-Dimethyl-N-decylamine	NA	Organic compounds	Organic nitrogen compounds	Organonitrogen compounds	Amines	Tertiary amines	Trialkylamines	NA
2-Methyl-6-phenyl-4H-pyran-4-one	TRUE	FALSE	TRUE	TRUE	TRUE	FALSE	FALSE	TRUE	FALSE	120521	2-Methyl-6-phenyl-4H-pyran-4-one	C12H10O2	PEYODCCEJQCEBL-UHFFFAOYSA-N	CC1=CC(=O)C=C(O1)C1=CC=CC=C1	2-Methyl-6-phenyl-4H-pyran-4-one	NA	Organic compounds	Organoheterocyclic compounds	Pyrans	Pyranones and derivatives	NA	NA	NA
Desethylatrazine	TRUE	FALSE	TRUE	TRUE	TRUE	FALSE	FALSE	TRUE	FALSE	22563	Desethylatrazine	C6H10ClN5	DFWFIQKMSFGDCQ-UHFFFAOYSA-N	CC(C)NC1=NC(N)=NC(Cl)=N1	Desethyl atrazine	NA	Organic compounds	Organoheterocyclic compounds	Triazines	Aminotriazines	1,3,5-triazine-2,4-diamines	NA	NA
Metamitron-desamino	TRUE	FALSE	TRUE	TRUE	TRUE	FALSE	FALSE	TRUE	FALSE	181502	Metamitron-desamino	C10H9N3O	OUSYWCQYMPDAEO-UHFFFAOYSA-N	c(ccc1C(=NN=C2C)C(=O)N2)cc1	CID 181502	NA	Organic compounds	Organoheterocyclic compounds	Triazines	1,2,4-triazines	NA	NA	NA
4-hydroxy-4-(pyridin-2-yl)butan-2-one	TRUE	FALSE	FALSE	TRUE	TRUE	FALSE	FALSE	TRUE	FALSE	236022	4-hydroxy-4-(pyridin-2-yl)butan-2-one	C9H11NO2	NYKHQRHPWDLZTL-UHFFFAOYSA-N	O=C(C)CC(O)C1=NC=CC=C1	4-Hydroxy-4-(pyridin-2-yl)butan-2-one	NA	Organic compounds	Organoheterocyclic compounds	Pyridines and derivatives	NA	NA	NA	NA
4-(1H-indol-3-yl)butan-2-one	TRUE	FALSE	TRUE	TRUE	TRUE	FALSE	FALSE	TRUE	FALSE	246918	4-(1H-indol-3-yl)butan-2-one	C12H13NO	ZJCUUXGLZWBCIL-UHFFFAOYSA-N	O=C(C)CCC1=CNC=2C=CC=CC21	4-(1H-indol-3-yl)butan-2-one	NA	Organic compounds	Organoheterocyclic compounds	Indoles and derivatives	Indoles	3-alkylindoles	NA	NA
Deprenyl	TRUE	FALSE	TRUE	TRUE	TRUE	FALSE	FALSE	TRUE	FALSE	26757	Deprenyl	C13H17N	MEZLKOACVSPNER-GFCCVEGCSA-N	C[C@H](CC1=CC=CC=C1)N(C)CC#C	Selegiline	NA	Organic compounds	Benzenoids	Benzene and substituted derivatives	Phenethylamines	Amphetamines and derivatives	NA	NA
N8-Acetylspermidine	TRUE	FALSE	TRUE	TRUE	TRUE	FALSE	FALSE	TRUE	FALSE	123689	N8-Acetylspermidine	C9H21N3O	FONIWJIDLJEJTL-UHFFFAOYSA-N	OC(=NCCCCNCCCN)C	N8-Acetylspermidine	NA	Organic compounds	Organic acids and derivatives	Carboximidic acids and derivatives	Carboximidic acids	NA	NA	NA
N-Acetyllysine	TRUE	FALSE	TRUE	TRUE	TRUE	FALSE	FALSE	TRUE	TRUE	92907	NALPHA-ACETYL-L-LYSINE	C8H16N2O3	VEYYWZRYIYDQJM-ZETCQYMHSA-N	CC(=O)N[C@@H](CCCCN)C(=O)O	N-Acetyllysine	NA	Organic compounds	Organic acids and derivatives	Carboxylic acids and derivatives	Amino acids, peptides, and analogues	Amino acids and derivatives	Alpha amino acids and derivatives	N-acyl-alpha amino acids and derivatives
N-epsilon-Acetyllysine	TRUE	FALSE	TRUE	TRUE	TRUE	FALSE	FALSE	TRUE	FALSE	92832	N-epsilon-Acetyllysine	C8H16N2O3	DTERQYGMUDWYAZ-ZETCQYMHSA-N	O=C(O)C(N)CCCCN=C(O)C	N-epsilon-Acetyl-L-lysine	NA	Organic compounds	Organic acids and derivatives	Carboxylic acids and derivatives	Amino acids, peptides, and analogues	Amino acids and derivatives	Alpha amino acids and derivatives	Alpha amino acids
N6-Acetyl-L-lysine	TRUE	FALSE	TRUE	TRUE	TRUE	FALSE	FALSE	FALSE	TRUE	92832	N6-Acetyl-L-lysine	C8H16N2O3	DTERQYGMUDWYAZ-ZETCQYMHSA-N	CC(=O)NCCCC[C@@H](C(=O)O)N	N-epsilon-Acetyl-L-lysine	NA	Organic compounds	Organic acids and derivatives	Carboxylic acids and derivatives	Amino acids, peptides, and analogues	Amino acids and derivatives	Alpha amino acids and derivatives	Alpha amino acids
Targinine	TRUE	FALSE	TRUE	TRUE	TRUE	FALSE	FALSE	TRUE	FALSE	132862	Targinine	C7H16N4O2	NTNWOCRCBQPEKQ-YFKPBYRVSA-N	O=C(O)C(N)CCCNC(=N)NC	Tilarginine	NA	Organic compounds	Organic acids and derivatives	Carboxylic acids and derivatives	Amino acids, peptides, and analogues	Amino acids and derivatives	Alpha amino acids and derivatives	Arginine and derivatives
N,n,n-trimethyllysine	TRUE	FALSE	TRUE	TRUE	TRUE	FALSE	FALSE	TRUE	FALSE	440120	N,N,N-TRIMETHYLLYSINE	C9H20N2O2	MXNRLFUSFKVQSK-QMMMGPOBSA-N	C[N+](C)(C)CCCC[C@H](N)C([O-])=O	N6,N6,N6-Trimethyl-L-lysine	NA	Organic compounds	Organic acids and derivatives	Carboxylic acids and derivatives	Amino acids, peptides, and analogues	Amino acids and derivatives	Alpha amino acids and derivatives	Alpha amino acids
Laminine	TRUE	FALSE	TRUE	TRUE	TRUE	FALSE	FALSE	TRUE	FALSE	159659	NEPSILON,NEPSILON,NEPSILON-TRIMETHYLLYSINE	C9H20N2O2	MXNRLFUSFKVQSK-UHFFFAOYSA-N	C[N+](C)(C)CCCCC(C(=O)[O-])N	Laminine	NA	Organic compounds	Organic acids and derivatives	Carboxylic acids and derivatives	Amino acids, peptides, and analogues	Amino acids and derivatives	Alpha amino acids and derivatives	Alpha amino acids
Kynurenic acid	TRUE	FALSE	FALSE	TRUE	TRUE	FALSE	FALSE	TRUE	FALSE	3845	Kynurenic acid	C10H7NO3	HCZHHEIFKROPDY-UHFFFAOYSA-N	O=C(O)C1=CC(=O)C=2C=CC=CC2N1	Kynurenic Acid	NA	Organic compounds	Organoheterocyclic compounds	Quinolines and derivatives	Quinoline carboxylic acids	NA	NA	NA
Cytisine	TRUE	FALSE	FALSE	TRUE	TRUE	FALSE	FALSE	TRUE	FALSE	10235	Cytisine	C11H14N2O	ANJTVLIZGCUXLD-DTWKUNHWSA-N	O=C1C=CC=C2N1CC3CNCC2C3	Cytisinicline	NA	Organic compounds	Alkaloids and derivatives	Lupin alkaloids	Cytisine and derivatives	NA	NA	NA
((1S,9aR)-octahydro-1H-quinolizin-1-yl)methanamine	TRUE	FALSE	TRUE	TRUE	TRUE	FALSE	FALSE	TRUE	FALSE	6358779	((1S,9aR)-octahydro-1H-quinolizin-1-yl)methanamine	C10H20N2	WSBDCEJEINRUML-VHSXEESVSA-N	NCC1CCCN2CCCCC21	1-[(1S,9aR)-octahydro-2H-quinolizin-1-yl]methanamine	NA	Organic compounds	Organoheterocyclic compounds	Quinolizines	NA	NA	NA	NA
Diethyltoluamide	TRUE	FALSE	TRUE	TRUE	TRUE	FALSE	FALSE	TRUE	FALSE	4284	Diethyltoluamide	C12H17NO	MMOXZBCLCQITDF-UHFFFAOYSA-N	CCN(CC)C(=O)c1cccc(c1)C	Diethyltoluamide	NA	Organic compounds	Benzenoids	Benzene and substituted derivatives	Toluenes	Toluamides	m-Toluamides	N,N-dialkyl-m-toluamides
2,6-Di-tert-butylpyridine	TRUE	FALSE	TRUE	TRUE	TRUE	FALSE	FALSE	TRUE	FALSE	68510	2,6-Di-tert-butylpyridine	C13H21N	UWKQJZCTQGMHKD-UHFFFAOYSA-N	CC(C)(C)C1=NC(=CC=C1)C(C)(C)C	2,6-Di-tert-butylpyridine	NA	Organic compounds	Organoheterocyclic compounds	Pyridines and derivatives	NA	NA	NA	NA
1-(pyrimidin-2-yl)pyrrolidine-2-carboxylic acid	TRUE	FALSE	TRUE	TRUE	TRUE	FALSE	FALSE	TRUE	FALSE	656362	1-(pyrimidin-2-yl)pyrrolidine-2-carboxylic acid	C9H11N3O2	UKGYNTRXPAKSOG-UHFFFAOYSA-N	O=C(O)C1N(C2=NC=CC=N2)CCC1	1-(Pyrimidin-2-yl)pyrrolidine-2-carboxylic acid	NA	Organic compounds	Organic acids and derivatives	Carboxylic acids and derivatives	Amino acids, peptides, and analogues	Amino acids and derivatives	Alpha amino acids and derivatives	Proline and derivatives
2-(methyl(2H-pyrazolo[3,4-d]pyrimidin-4-yl)amino)ethanol	TRUE	FALSE	TRUE	TRUE	TRUE	FALSE	FALSE	TRUE	FALSE	39377837	2-(methyl(2H-pyrazolo[3,4-d]pyrimidin-4-yl)amino)ethanol	C8H11N5O	MRRQSPRCJKZSOG-UHFFFAOYSA-N	OCCN(C1=NC=NC2=NNC=C21)C	2-[methyl(2H-pyrazolo[3,4-d]pyrimidin-4-yl)amino]ethanol	NA	Organic compounds	Organoheterocyclic compounds	Pyrazolopyrimidines	Pyrazolo[3,4-d]pyrimidines	NA	NA	NA
m-Cumenyl methylcarbamate	TRUE	FALSE	TRUE	TRUE	TRUE	FALSE	FALSE	TRUE	FALSE	6143	m-Cumenyl methylcarbamate	C11H15NO2	GYKXQTKSWLAUIT-UHFFFAOYSA-N	CNC(=O)OC1=CC=CC(=C1)C(C)C	M-Cumenyl Methylcarbamate	NA	Organic compounds	Benzenoids	Benzene and substituted derivatives	Phenyl methylcarbamates	NA	NA	NA
Ethyl 4-dimethylaminobenzoate	TRUE	FALSE	TRUE	TRUE	TRUE	FALSE	FALSE	TRUE	FALSE	25127	Ethyl 4-(dimethylamino)benzoate	C11H15NO2	FZUGPQWGEGAKET-UHFFFAOYSA-N	CCOC(=O)C1=CC=C(C=C1)N(C)C	Ethyl 4-dimethylaminobenzoate	NA	Organic compounds	Benzenoids	Benzene and substituted derivatives	Benzoic acids and derivatives	Benzoic acid esters	NA	NA
Caffeine	TRUE	FALSE	FALSE	TRUE	TRUE	FALSE	FALSE	TRUE	FALSE	2519	CAFFEINE	C8H10N4O2	RYYVLZVUVIJVGH-UHFFFAOYSA-N	CN1C=NC2=C1C(=O)N(C(=O)N2C)C	Caffeine	NA	Organic compounds	Organoheterocyclic compounds	Imidazopyrimidines	Purines and purine derivatives	Xanthines	NA	NA
Chlordimeform	TRUE	FALSE	TRUE	TRUE	TRUE	FALSE	FALSE	TRUE	FALSE	22544	Chlordimeform	C10H13ClN2	STUSTWKEFDQFFZ-UHFFFAOYSA-N	CN(C)C=NC1=CC=C(Cl)C=C1C	Chlordimeform	NA	Organic compounds	Benzenoids	Benzene and substituted derivatives	Halobenzenes	Chlorobenzenes	NA	NA
Ethylbeta-carboline	TRUE	FALSE	FALSE	TRUE	TRUE	FALSE	FALSE	TRUE	FALSE	5324325	Ethylbeta-carboline	C13H12N2	YTQRHYCHEIXUIU-UHFFFAOYSA-N	CCC1=NC=CC2=C1NC1=CC=CC=C21	1-ethyl-9H-pyrido[3,4-b]indole	NA	Organic compounds	Alkaloids and derivatives	Harmala alkaloids	NA	NA	NA	NA
1,8-Dimethyl-3,6-diazatricyclo[4.3.1.1~3,8~]undecan-9-ol	TRUE	FALSE	TRUE	TRUE	TRUE	FALSE	FALSE	TRUE	FALSE	929141	(1R,3r,8S,9r)-1,8-dimethyl-3,6-diazatricyclo[4.3.1.1(3,8)]undecan-9-ol	C11H20N2O	JNARJHDJLSPXGM-UHFFFAOYSA-N	OC1C2(C)CN3CCN(C2)CC1(C)C3	1,8-Dimethyl-3,6-diazatricyclo[4.3.1.1~3,8~]undecan-9-ol	NA	Organic compounds	Organoheterocyclic compounds	Diazepanes	1,4-diazepanes	NA	NA	NA
Nerylacetate	TRUE	FALSE	TRUE	TRUE	TRUE	FALSE	FALSE	TRUE	FALSE	1549025	Nerylacetate	C12H20O2	HIGQPQRQIQDZMP-FLIBITNWSA-N	O=C(OCC=C(C)CCC=C(C)C)C	Neryl acetate	NA	Organic compounds	Lipids and lipid-like molecules	Fatty Acyls	Fatty alcohol esters	NA	NA	NA
N-Acetylhistidine	TRUE	TRUE	TRUE	TRUE	TRUE	FALSE	FALSE	TRUE	TRUE	75619	N,N-Acetylhistidine; CE10; KBOJOGQFRVVWBH-ZETCQYMHSA-N	C8H11N3O3	KBOJOGQFRVVWBH-ZETCQYMHSA-N	CC(=N[C@@H](Cc1cnc[nH]1)C(=O)O)O	N-Acetylhistidine	NA	Organic compounds	Organic acids and derivatives	Carboxylic acids and derivatives	Amino acids, peptides, and analogues	Amino acids and derivatives	Alpha amino acids and derivatives	Histidine and derivatives
Atrazine-2-hydroxy	TRUE	FALSE	TRUE	TRUE	TRUE	FALSE	FALSE	TRUE	FALSE	16553	Atrazine-2-hydroxy	C8H15N5O	NFMIMWNQWAWNDW-UHFFFAOYSA-N	c1(nc(nc(n1)O)NCC)NC(C)C	CID 16553	NA	Organic compounds	Organoheterocyclic compounds	Triazines	1,3,5-triazines	NA	NA	NA
Harmol	TRUE	FALSE	TRUE	FALSE	TRUE	FALSE	FALSE	TRUE	FALSE	5280952	Harmol	C12H10N2O	SATMZMMKDDTOSQ-UHFFFAOYSA-N	CC1=C2NC3=C(C=CC(O)=C3)C2=CC=N1	CID 5280952	NA	Organic compounds	Alkaloids and derivatives	Harmala alkaloids	NA	NA	NA	NA
Tacrine	TRUE	FALSE	TRUE	TRUE	TRUE	FALSE	FALSE	TRUE	FALSE	1935	Tacrine	C13H14N2	YLJREFDVOIBQDA-UHFFFAOYSA-N	N=C1C=2C=CC=CC2NC3=C1CCCC3	Tacrine	NA	Organic compounds	Organoheterocyclic compounds	Quinolines and derivatives	Benzoquinolines	Acridines	NA	NA
3,7-dimethyl-6-octenyl acetate	TRUE	FALSE	TRUE	FALSE	TRUE	FALSE	FALSE	TRUE	FALSE	6708682	3,7-dimethyl-6-octenyl acetate	C12H22O2	JOZKFWLRHCDGJA-LLVKDONJSA-N	O=C(OCCC(C)CCC=C(C)C)C	(R)-3,7-Dimethyloct-6-enyl acetate	NA	Organic compounds	Lipids and lipid-like molecules	Fatty Acyls	Fatty alcohol esters	NA	NA	NA
Ecgonine-methyl-ester (EME)	TRUE	FALSE	TRUE	TRUE	TRUE	FALSE	FALSE	TRUE	FALSE	443844	Ecgonine-methyl-ester (EME)	C10H17NO3	QIQNNBXHAYSQRY-ABIFROTESA-N	COC(=O)[C@@H]1C2CCC(C[C@@H]1O)N2C	Ecgonine-methyl-ester (EME)	NA	Organic compounds	Alkaloids and derivatives	Tropane alkaloids	NA	NA	NA	NA
Methylecgonine	TRUE	FALSE	TRUE	TRUE	TRUE	FALSE	FALSE	TRUE	FALSE	251884	Ecgonine-methyl-ester (EME)	C10H17NO3	QIQNNBXHAYSQRY-UHFFFAOYSA-N	CN1C2CCC1C(C(C2)O)C(=O)OC	Methylecgonine	NA	Organic compounds	Alkaloids and derivatives	Tropane alkaloids	NA	NA	NA	NA
MMV002816	TRUE	FALSE	TRUE	TRUE	TRUE	FALSE	FALSE	TRUE	FALSE	3052	MMV002816	C10H21N3O	RCKMWOKWVGPNJF-UHFFFAOYSA-N	O=C(N(CC)CC)N1CCN(C)CC1	Diethylcarbamazine	NA	Organic compounds	Organoheterocyclic compounds	Diazinanes	Piperazines	Piperazine carboxylic acids and derivatives	Piperazine carboxamides	NA
N-Methyldodecylamine	TRUE	FALSE	TRUE	TRUE	TRUE	FALSE	FALSE	TRUE	FALSE	81746	N-Methyldodecylamine	C13H29N	OMEMQVZNTDHENJ-UHFFFAOYSA-N	CCCCCCCCCCCCNC	N-Methyldodecylamine	NA	Organic compounds	Organic nitrogen compounds	Organonitrogen compounds	Amines	Secondary amines	Dialkylamines	NA
decyl acetate	TRUE	FALSE	TRUE	TRUE	TRUE	FALSE	FALSE	TRUE	FALSE	8167	decyl acetate	C12H24O2	NUPSHWCALHZGOV-UHFFFAOYSA-N	O=C(OCCCCCCCCCC)C	Decyl acetate	NA	Organic compounds	Lipids and lipid-like molecules	Fatty Acyls	Fatty alcohol esters	NA	NA	NA
Thiabendazole	TRUE	FALSE	TRUE	TRUE	TRUE	FALSE	FALSE	TRUE	FALSE	5430	Thiabendazole	C10H7N3S	WJCNZQLZVWNLKY-UHFFFAOYSA-N	N1C2=CC=CC=C2N=C1C1=CSC=N1	Thiabendazole	NA	Organic compounds	Organoheterocyclic compounds	Benzimidazoles	NA	NA	NA	NA
Pseudoephedrine Hydrochloride	TRUE	FALSE	TRUE	TRUE	TRUE	FALSE	FALSE	TRUE	FALSE	9581	(1S,2S)-2-(methylamino)-1-phenylpropan-1-ol hydrochloride	C10H16ClNO	BALXUFOVQVENIU-KXNXZCPBSA-N	Cl.OC(C=1C=CC=CC1)C(NC)C	Pseudoephedrine Hydrochloride	NA	Organic compounds	Benzenoids	Benzene and substituted derivatives	Phenylpropanes	NA	NA	NA
4-Hydroxy-1-(2-hydroxyethyl)-2,2,6,6-tetramethylpiperidine	TRUE	FALSE	TRUE	TRUE	TRUE	FALSE	FALSE	TRUE	FALSE	104301	4-Hydroxy-1-(2-hydroxyethyl)-2,2,6,6-tetramethylpiperidine	C11H23NO2	STEYNUVPFMIUOY-UHFFFAOYSA-N	CC1(C)CC(O)CC(C)(C)N1CCO	1-(2-Hydroxyethyl)-2,2,6,6-tetramethyl-4-hydroxypiperidine	NA	Organic compounds	Organoheterocyclic compounds	Piperidines	NA	NA	NA	NA
Capric dimethyl amine oxide	TRUE	FALSE	TRUE	TRUE	TRUE	FALSE	FALSE	TRUE	FALSE	62452	N,N-Dimethyldecylamine oxide	C12H27NO	ZRKZFNZPJKEWPC-UHFFFAOYSA-N	CCCCCCCCCC[N+](C)(C)[O-]	Capric dimethyl amine oxide	NA	Organic compounds	Organic nitrogen compounds	Organonitrogen compounds	Aminoxides	Long-chain alkyl amine oxides	NA	NA
N,N-Dimethylarginine	TRUE	FALSE	TRUE	TRUE	TRUE	FALSE	FALSE	TRUE	FALSE	123831	N,N-Dimethylarginine	C8H18N4O2	YDGMGEXADBMOMJ-LURJTMIESA-N	O=C(O)C(N)CCCNC(=N)N(C)C	N,N-Dimethylarginine	NA	Organic compounds	Organic acids and derivatives	Carboxylic acids and derivatives	Amino acids, peptides, and analogues	Amino acids and derivatives	Alpha amino acids and derivatives	Arginine and derivatives
Spermine	TRUE	FALSE	TRUE	TRUE	TRUE	FALSE	FALSE	TRUE	FALSE	1103	Spermine	C10H26N4	PFNFFQXMRSDOHW-UHFFFAOYSA-N	C(CCNCCCN)CNCCCN	Spermine	NA	Organic compounds	Organic nitrogen compounds	Organonitrogen compounds	Amines	Secondary amines	Dialkylamines	NA
Indol-3-yl pyruvic acid	TRUE	FALSE	TRUE	TRUE	TRUE	FALSE	FALSE	TRUE	FALSE	803	alpha-oxo-1h-indole-3-propanoic acid	C11H9NO3	RSTKLPZEZYGQPY-UHFFFAOYSA-N	O=C(O)C(=O)CC1=CNC=2C=CC=CC21	Indol-3-yl pyruvic acid	NA	Organic compounds	Organoheterocyclic compounds	Indoles and derivatives	Indolyl carboxylic acids and derivatives	NA	NA	NA
Indole-3-Butyric Acid	TRUE	FALSE	TRUE	TRUE	TRUE	FALSE	FALSE	TRUE	FALSE	8617	1h-indole-3-butanoic acid	C12H13NO2	JTEDVYBZBROSJT-UHFFFAOYSA-N	O=C(O)CCCC1=CNC=2C=CC=CC21	Indole-3-Butyric Acid	NA	Organic compounds	Organoheterocyclic compounds	Indoles and derivatives	Indoles	3-alkylindoles	NA	NA
Acetylcarnitine	TRUE	FALSE	TRUE	TRUE	TRUE	FALSE	FALSE	TRUE	FALSE	439756	Acetylcarnitine	C9H18NO4	RDHQFKQIGNGIED-MRVPVSSYSA-O	O=C(OC(CC(=O)O)C[N+](C)(C)C)C	o-Acetyl-L-carnitine hydrochloride	NA	Organic compounds	Lipids and lipid-like molecules	Fatty Acyls	Fatty acid esters	Acyl carnitines	NA	NA
Levamisole	TRUE	FALSE	FALSE	TRUE	TRUE	FALSE	FALSE	TRUE	FALSE	26879	Levamisole	C11H12N2S	HLFSDGLLUJUHTE-SNVBAGLBSA-N	c1([C@H]2CN3CCSC3=N2)ccccc1	Levamisole	NA	Organic compounds	Organoheterocyclic compounds	Imidazothiazoles	NA	NA	NA	NA
Tryptophan	TRUE	FALSE	TRUE	TRUE	TRUE	FALSE	FALSE	TRUE	TRUE	6305	Tryptophan	C11H12N2O2	QIVBCDIJIAJPQS-VIFPVBQESA-N	C1=CC=C2C(=C1)C(=CN2)CC(C(=O)O)N	Tryptophan	NA	Organic compounds	Organoheterocyclic compounds	Indoles and derivatives	Indolyl carboxylic acids and derivatives	NA	NA	NA
Methoxyindoleacetic acid	TRUE	FALSE	TRUE	FALSE	TRUE	FALSE	FALSE	TRUE	FALSE	18986	Methoxyindoleacetic acid	C11H11NO3	COCNDHOPIHDTHK-UHFFFAOYSA-N	COC1=CC2=C(C=C1)NC=C2CC(=O)O	5-Methoxyindoleacetic acid	NA	Organic compounds	Organoheterocyclic compounds	Indoles and derivatives	Indolyl carboxylic acids and derivatives	Indole-3-acetic acid derivatives	NA	NA
Panthenol	TRUE	FALSE	TRUE	TRUE	TRUE	FALSE	FALSE	TRUE	TRUE	4678	Panthenol	C9H19NO4	SNPLKNRPJHDVJA-UHFFFAOYSA-N	CC(C)(CO)C(C(=O)NCCCO)O	Panthenol	NA	Organic compounds	Lipids and lipid-like molecules	Fatty Acyls	Fatty amides	N-acyl amines	NA	NA
Phenylalanine betaine	TRUE	FALSE	FALSE	TRUE	TRUE	FALSE	FALSE	TRUE	FALSE	25837691	Phenylalanine betaine; CE10; XTFQIRIHLGODFV-NSHDSACASA-N	C12H17NO2	XTFQIRIHLGODFV-NSHDSACASA-N	C[N+](C)(C)[C@@H](Cc1ccccc1)C(=O)[O-]	L-Phenylalanine betaine	NA	Organic compounds	Organic acids and derivatives	Carboxylic acids and derivatives	Amino acids, peptides, and analogues	Amino acids and derivatives	Alpha amino acids and derivatives	Phenylalanine and derivatives
anthraquinone	TRUE	FALSE	TRUE	FALSE	TRUE	FALSE	FALSE	TRUE	FALSE	6780	anthraquinone	C14H8O2	RZVHIXYEVGDQDX-UHFFFAOYSA-N	O=C1C=2C=CC=CC2C(=O)C=3C=CC=CC13	Anthraquinone	NA	Organic compounds	Benzenoids	Anthracenes	Anthraquinones	NA	NA	NA
Ethyl caffeate	TRUE	FALSE	TRUE	FALSE	TRUE	FALSE	FALSE	TRUE	FALSE	5317238	Ethyl caffeate	C11H12O4	WDKYDMULARNCIS-GQCTYLIASA-N	O=C(OCC)C=CC1=CC=C(O)C(O)=C1	Ethyl trans-caffeate	NA	Organic compounds	Phenylpropanoids and polyketides	Cinnamic acids and derivatives	Hydroxycinnamic acids and derivatives	Coumaric acids and derivatives	NA	NA
9-Epiblumenol B	TRUE	FALSE	TRUE	FALSE	TRUE	FALSE	FALSE	TRUE	FALSE	14135401	NCGC00385600-01_C13H22O3_2-Cyclohexen-1-one, 4-hydroxy-4-(3-hydroxybutyl)-3,5,5-trimethyl-	C13H22O3	CWOFGGNDZOPNFG-UHFFFAOYSA-N	CC(O)CCC1(O)\C(=C/C(=O)CC1(C)C)C	9-Epiblumenol B	NA	Organic compounds	Lipids and lipid-like molecules	Prenol lipids	Sesquiterpenoids	NA	NA	NA
10-methylacridone	TRUE	FALSE	TRUE	TRUE	TRUE	FALSE	FALSE	TRUE	FALSE	69751	10-methylacridone	C14H11NO	XUVKSPPGPPFPQN-UHFFFAOYSA-N	O=C1C=2C=CC=CC2N(C=3C=CC=CC13)C	10-Methylacridin-9(10H)-one	NA	Organic compounds	Organoheterocyclic compounds	Quinolines and derivatives	Benzoquinolines	Acridines	Acridones	NA
2,3,3-Trimethylbenzoindolenine	TRUE	FALSE	TRUE	TRUE	TRUE	FALSE	FALSE	TRUE	FALSE	170530	1,1,2-Trimethyl-1H-benzo[e]indole	C15H15N	WJZSZXCWMATYFX-UHFFFAOYSA-N	CC1=NC2=C(C3=C(C=CC=C3)C=C2)C1(C)C	2,3,3-Trimethylbenzoindolenine	NA	Organic compounds	Benzenoids	Naphthalenes	NA	NA	NA	NA
Ethirimol	TRUE	FALSE	TRUE	TRUE	TRUE	FALSE	FALSE	TRUE	FALSE	32152	Ethirimol	C11H19N3O	BBXXLROWFHWFQY-UHFFFAOYSA-N	CCCCC1=C(O)N=C(NCC)N=C1C	CID 32152	NA	Organic compounds	Organoheterocyclic compounds	Diazines	Pyrimidines and pyrimidine derivatives	Hydroxypyrimidines	NA	NA
Pyocyanin	TRUE	FALSE	TRUE	TRUE	TRUE	FALSE	FALSE	TRUE	FALSE	6817	Pyocyanin	C13H10N2O	YNCMLFHHXWETLD-UHFFFAOYSA-N	C[n+]1c2ccccc2nc3c1cccc3[O-]	Pyocyanine	NA	Organic compounds	Organoheterocyclic compounds	Diazanaphthalenes	Benzodiazines	Quinoxalines	Phenazines and derivatives	NA
Dibutyl phosphate	TRUE	FALSE	FALSE	TRUE	TRUE	FALSE	FALSE	TRUE	FALSE	7881	Di-n-butyl phosphate	C8H19O4P	JYFHYPJRHGVZDY-UHFFFAOYSA-N	CCCCOP(O)(=O)OCCCC	Dibutyl phosphate	NA	Organic compounds	Organic acids and derivatives	Organic phosphoric acids and derivatives	Phosphate esters	Alkyl phosphates	Dialkyl phosphates	NA
1,3-Diphenylguanidine	TRUE	FALSE	TRUE	TRUE	TRUE	FALSE	FALSE	TRUE	FALSE	7594	1,3-Diphenylguanidine	C13H13N3	OWRCNXZUPFZXOS-UHFFFAOYSA-N	N=C(NC1=CC=CC=C1)NC1=CC=CC=C1	1,3-Diphenylguanidine	NA	Organic compounds	Benzenoids	Benzene and substituted derivatives	NA	NA	NA	NA
Terbutylazine-2-hydroxy	TRUE	FALSE	FALSE	TRUE	TRUE	FALSE	FALSE	TRUE	FALSE	5151089	Terbutylazine-2-hydroxy	C9H17N5O	OYTCZOJKXCTBHG-UHFFFAOYSA-N	CCNC1=NC(O)=NC(NC(C)(C)C)=N1	CID 5151089	NA	Organic compounds	Organoheterocyclic compounds	Triazines	Aminotriazines	N-aliphatic s-triazines	NA	NA
Atraton	TRUE	FALSE	TRUE	TRUE	TRUE	FALSE	FALSE	TRUE	FALSE	15359	Atraton	C9H17N5O	PXWUKZGIHQRDHL-UHFFFAOYSA-N	COc1nc(NCC)nc(NC(C)C)n1	Atraton	NA	Organic compounds	Organoheterocyclic compounds	Triazines	Aminotriazines	1,3,5-triazine-2,4-diamines	NA	NA
N-Ethyl-4-menthane-3-carboxamide	TRUE	FALSE	TRUE	TRUE	TRUE	FALSE	FALSE	TRUE	FALSE	62907	N-Ethyl-4-menthane-3-carboxamide	C13H25NO	VUNOFAIHSALQQH-UHFFFAOYSA-N	CCNC(=O)C1CC(C)CCC1C(C)C	Cyclohexanecarboxamide, N-ethyl-5-methyl-2-(1-methylethyl)-	NA	Organic compounds	Lipids and lipid-like molecules	Prenol lipids	Monoterpenoids	Menthane monoterpenoids	NA	NA
5-Methoxytryptamine	TRUE	FALSE	TRUE	TRUE	TRUE	FALSE	FALSE	TRUE	FALSE	1833	2-(5-methoxy-1H-indol-3-yl)ethanamine	C11H14N2O	JTEJPPKMYBDEMY-UHFFFAOYSA-N	O(C=1C=CC=2NC=C(C2C1)CCN)C	5-Methoxytryptamine	NA	Organic compounds	Organoheterocyclic compounds	Indoles and derivatives	Tryptamines and derivatives	NA	NA	NA
N-(9-oxodecyl)acetamide	TRUE	FALSE	TRUE	TRUE	TRUE	FALSE	FALSE	TRUE	FALSE	38358941	NCGC00381260-01!N-(9-oxodecyl)acetamide	C12H23NO2	JRJBWKJICGFLDP-UHFFFAOYSA-N	CC(=O)CCCCCCCCNC(C)=O	N-(9-oxodecyl)acetamide	NA	Organic compounds	Organic acids and derivatives	Carboxylic acids and derivatives	Carboxylic acid derivatives	Carboxylic acid amides	Acetamides	NA
N,N-Dimethyldodecylamine	TRUE	FALSE	TRUE	TRUE	TRUE	FALSE	FALSE	TRUE	FALSE	8168	N,N-Dimethyldodecylamine	C14H31N	YWFWDNVOPHGWMX-UHFFFAOYSA-N	CCCCCCCCCCCCN(C)C	N,N-Dimethyldodecylamine	NA	Organic compounds	Organic nitrogen compounds	Organonitrogen compounds	Amines	Tertiary amines	Trialkylamines	NA
Harmaline	TRUE	FALSE	TRUE	TRUE	TRUE	FALSE	FALSE	TRUE	FALSE	5280951	Harmaline	C13H14N2O	QJOZJXNKVMFAET-UHFFFAOYSA-N	COc(c3)cc(=N1)c(c3)=C(C2)C(=C(C)NC2)1	CID 5280951	NA	Organic compounds	Alkaloids and derivatives	Harmala alkaloids	NA	NA	NA	NA
Pestalotin	TRUE	FALSE	TRUE	TRUE	TRUE	FALSE	FALSE	TRUE	FALSE	182201	Pestalotin	C11H18O4	YFIMUDXPJZVJJO-UWVGGRQHSA-N	O=C1OC(CC(OC)=C1)C(O)CCCC	Pestalotin	NA	Organic compounds	Organoheterocyclic compounds	Pyrans	Pyranones and derivatives	Dihydropyranones	NA	NA
Dethiobiotin	TRUE	FALSE	FALSE	TRUE	TRUE	FALSE	FALSE	TRUE	FALSE	445027	DETHIOBIOTIN	C10H18N2O3	AUTOLBMXDDTRRT-JGVFFNPUSA-N	C[C@@H]1NC(=O)N[C@@H]1CCCCCC(O)=O	Desthiobiotin	NA	Organic compounds	Lipids and lipid-like molecules	Fatty Acyls	Fatty acids and conjugates	Medium-chain fatty acids	NA	NA
Zingerone	TRUE	FALSE	TRUE	FALSE	TRUE	FALSE	FALSE	TRUE	FALSE	31211	Zingerone	C11H14O3	OJYLAHXKWMRDGS-UHFFFAOYSA-N	O=C(C)CCC1=CC=C(O)C(OC)=C1	Zingerone	NA	Organic compounds	Benzenoids	Phenols	Methoxyphenols	NA	NA	NA
4-Sec-butoxybenzoic acid	TRUE	FALSE	TRUE	TRUE	TRUE	FALSE	FALSE	TRUE	FALSE	5132695	4-(sec-butoxy)benzoic acid	C11H14O3	LCMFDJQAHNDLEI-UHFFFAOYSA-N	O=C(O)C1=CC=C(OC(C)CC)C=C1	4-Sec-butoxybenzoic acid	NA	Organic compounds	Benzenoids	Benzene and substituted derivatives	Benzoic acids and derivatives	Benzoic acids	NA	NA
4-Formyl-antipyrine	TRUE	FALSE	TRUE	TRUE	TRUE	FALSE	FALSE	TRUE	FALSE	70371	4-Formyl-antipyrine	C12H12N2O2	QFYZFYDOEJZMDX-UHFFFAOYSA-N	CN1N(C(=O)C(C=O)=C1C)C1=CC=CC=C1	2,3-Dihydro-1,5-dimethyl-3-oxo-2-phenyl-1H-pyrazole-4-carbaldehyde	NA	Organic compounds	Organoheterocyclic compounds	Azoles	Pyrazoles	Phenylpyrazoles	NA	NA
1,2,3,4-tetrahydro-6-methoxy-1-oxo-beta-carboline	TRUE	FALSE	TRUE	TRUE	TRUE	FALSE	FALSE	TRUE	FALSE	87372	1,2,3,4-tetrahydro-6-methoxy-1-oxo-beta-carboline	C12H12N2O2	PWARHDUWOJUADN-UHFFFAOYSA-N	O=C1NCCC=2C=3C=C(OC)C=CC3NC12	6-Methoxy-2,3,4,9-tetrahydro-1H-beta-carbolin-1-one	NA	Organic compounds	Organoheterocyclic compounds	Indoles and derivatives	Pyridoindoles	Beta carbolines	NA	NA
5-isopropenyl-2-methyl-2-cyclohexen-1-yl acetate	TRUE	FALSE	TRUE	TRUE	TRUE	FALSE	FALSE	TRUE	FALSE	102024	5-isopropenyl-2-methyl-2-cyclohexen-1-yl acetate	C12H18O2	YTHRBOFHFYZBRJ-VXGBXAGGSA-N	O=C(OC1C(=CCC(C(=C)C)C1)C)C	2-Cyclohexen-1-ol, 2-methyl-5-(1-methylethenyl)-, 1-acetate, (1R,5R)-rel-	NA	Organic compounds	Lipids and lipid-like molecules	Prenol lipids	Monoterpenoids	Menthane monoterpenoids	NA	NA
N-Acetyl-L-arginine	TRUE	FALSE	TRUE	TRUE	TRUE	FALSE	FALSE	TRUE	FALSE	67427	N-Acetylarginine; CE10; SNEIUMQYRCDYCH-LURJTMIESA-N	C8H16N4O3	SNEIUMQYRCDYCH-LURJTMIESA-N	CC(=N[C@@H](CCCNC(=N)N)C(=O)O)O	N-Acetyl-L-arginine	NA	Organic compounds	Organic acids and derivatives	Carboxylic acids and derivatives	Amino acids, peptides, and analogues	Amino acids and derivatives	Alpha amino acids and derivatives	N-acyl-alpha amino acids and derivatives
Geranylacetone	TRUE	FALSE	TRUE	TRUE	TRUE	FALSE	FALSE	TRUE	FALSE	1549778	(5E)-6,10-dimethyl-5,9-undecadien-2-one	C13H22O	HNZUNIKWNYHEJJ-FMIVXFBMSA-N	O=C(C)CCC=C(C)CCC=C(C)C	Geranylacetone	NA	Organic compounds	Lipids and lipid-like molecules	Prenol lipids	Monoterpenoids	Acyclic monoterpenoids	NA	NA
Securinine	TRUE	FALSE	TRUE	TRUE	TRUE	FALSE	FALSE	TRUE	FALSE	442872	Securinine	C13H15NO2	SWZMSZQQJRKFBP-WZRBSPASSA-N	O=C1OC23C(C=CC(N4CCCCC42)C3)=C1	Securinine	NA	Organic compounds	Organoheterocyclic compounds	Indolizidines	NA	NA	NA	NA
Propionylcarnitine	TRUE	FALSE	TRUE	TRUE	TRUE	FALSE	FALSE	TRUE	FALSE	107738	Propionylcarnitine	C10H19NO4	UFAHZIUFPNSHSL-UHFFFAOYSA-N	O=C([O-])CC(OC(=O)CC)C[N+](C)(C)C	Propionylcarnitine	NA	Organic compounds	Lipids and lipid-like molecules	Fatty Acyls	Fatty acid esters	Acyl carnitines	NA	NA
Ethoxyquin	TRUE	FALSE	TRUE	TRUE	TRUE	FALSE	FALSE	TRUE	FALSE	3293	Ethoxyquin	C14H19NO	DECIPOUIJURFOJ-UHFFFAOYSA-N	CCOC1=CC2=C(C=C1)NC(C=C2C)(C)C	Ethoxyquin	NA	Organic compounds	Organoheterocyclic compounds	Quinolines and derivatives	Quinolones and derivatives	Hydroquinolones	NA	NA
Prolintane	TRUE	FALSE	TRUE	TRUE	TRUE	FALSE	FALSE	TRUE	FALSE	14592	Prolintane	C15H23N	OJCPSBCUMRIPFL-UHFFFAOYSA-N	[H]C([H])([H])C([H])([H])C([H])([H])C([H])(C([H])([H])c(c([H])2)c([H])c([H])c([H])c([H])2)N(C([H])([H])1)C([H])([H])C([H])([H])C([H])([H])1	Prolintane	NA	Organic compounds	Benzenoids	Benzene and substituted derivatives	Phenethylamines	Amphetamines and derivatives	NA	NA
Pterosin B	TRUE	FALSE	TRUE	TRUE	TRUE	FALSE	FALSE	TRUE	FALSE	115049	Pterosin B	C14H18O2	SJNCSXMTBXDZQA-SECBINFHSA-N	C[C@@H]1CC2=C(C1=O)C(=C(C(=C2)C)CCO)C	Pterosin B	NA	Organic compounds	Benzenoids	Indanes	Indanones	NA	NA	NA
Meprobamate	TRUE	FALSE	TRUE	TRUE	TRUE	FALSE	FALSE	TRUE	FALSE	4064	Meprobamate	C9H18N2O4	NPPQSCRMBWNHMW-UHFFFAOYSA-N	[H]N([H])C(=O)OC([H])([H])C(C([H])([H])[H])(C([H])([H])OC(=O)N([H])[H])C([H])([H])C([H])([H])C([H])([H])[H]	Meprobamate	NA	Organic compounds	Organic acids and derivatives	Carboxylic acids and derivatives	Amino acids, peptides, and analogues	Amino acids and derivatives	Carbamic acids and derivatives	Carbamate esters
alpha-Cyperone	TRUE	FALSE	TRUE	TRUE	TRUE	FALSE	FALSE	TRUE	FALSE	273568	alpha-Cyperone	C15H22O	KUFXJZXMWHNCEH-UHFFFAOYSA-N	CC1=C2CC(CCC2(CCC1=O)C)C(=C)C	(+)-4,11-Eudesmadien-3-one	NA	Organic compounds	Lipids and lipid-like molecules	Prenol lipids	Sesquiterpenoids	Eudesmane, isoeudesmane or cycloeudesmane sesquiterpenoids	NA	NA
germacrone	TRUE	FALSE	TRUE	TRUE	TRUE	FALSE	FALSE	TRUE	FALSE	5317572	germacrone	C15H22O	CAULGCQHVOVVRN-UPAULDTKSA-N	O=C1C(=C(C)C)CC=C(C)CCC=C(C)C1	(3Z,7E)-3,7-dimethyl-10-propan-2-ylidenecyclodeca-3,7-dien-1-one	NA	Organic compounds	Lipids and lipid-like molecules	Prenol lipids	Sesquiterpenoids	Germacrane sesquiterpenoids	NA	NA
Nootkatone	TRUE	FALSE	TRUE	TRUE	TRUE	FALSE	FALSE	TRUE	FALSE	1268142	(4R,4aS,6R)-6-isopropenyl-4,4a-dimethyl-4,4a,5,6,7,8-hexahydro-2(3H)-naphthalenone	C15H22O	WTOYNNBCKUYIKC-JMSVASOKSA-N	O=C1C=C2CCC(C(=C)C)CC2(C)C(C)C1	Nootkatone	NA	Organic compounds	Lipids and lipid-like molecules	Prenol lipids	Sesquiterpenoids	Eremophilane, 8,9-secoeremophilane and furoeremophilane sesquiterpenoids	NA	NA
Pantothenate	TRUE	FALSE	TRUE	TRUE	TRUE	FALSE	FALSE	TRUE	FALSE	6613	Pantothenate	C9H17NO5	GHOKWGTUZJEAQD-ZETCQYMHSA-N	CC(C)(CO)[C@@H](O)C(=O)NCCC(O)=O	Pantothenic Acid	NA	Organic compounds	Organic oxygen compounds	Organooxygen compounds	Alcohols and polyols	Secondary alcohols	NA	NA
Pantothenic Acid	TRUE	FALSE	TRUE	TRUE	FALSE	TRUE	TRUE	FALSE	TRUE	6613	3-[[(2R)-2,4-dihydroxy-3,3-dimethylbutanoyl]amino]propanoic acid	C9H17NO5	GHOKWGTUZJEAQD-ZETCQYMHSA-N	CC(C)(CO)[C@H](C(=O)NCCC(=O)O)O	Pantothenic Acid	NA	Organic compounds	Organic oxygen compounds	Organooxygen compounds	Alcohols and polyols	Secondary alcohols	NA	NA
Ritalinic acid	TRUE	FALSE	TRUE	TRUE	TRUE	FALSE	FALSE	TRUE	FALSE	86863	Ritalinic acid	C13H17NO2	INGSNVSERUZOAK-UHFFFAOYSA-N	c(ccc1C(C(=O)O)C(NCC2)CC2)cc1	Ritalinic acid	NA	Organic compounds	Organic nitrogen compounds	Organonitrogen compounds	Amines	Aralkylamines	NA	NA
Oxitriptan	TRUE	FALSE	TRUE	TRUE	TRUE	FALSE	FALSE	TRUE	FALSE	439280	:5-Hydroxy-DL-tryptophan	C11H12N2O3	LDCYZAJDBXYCGN-VIFPVBQESA-N	O=C(O)C(N)CC1=CNC=2C=CC(O)=CC21	Oxitriptan	NA	Organic compounds	Organoheterocyclic compounds	Indoles and derivatives	Tryptamines and derivatives	Serotonins	NA	NA
precocene II	TRUE	FALSE	TRUE	FALSE	TRUE	FALSE	FALSE	TRUE	FALSE	12565	6,7-dimethoxy-2,2-dimethyl-2h-1-benzopyran	C13H16O3	PTIDGSWTMLSGAH-UHFFFAOYSA-N	O(C1=CC=2OC(C=CC2C=C1OC)(C)C)C	precocene II	NA	Organic compounds	Organoheterocyclic compounds	Benzopyrans	1-benzopyrans	2,2-dimethyl-1-benzopyrans	NA	NA
Isocaryophyllene oxide	TRUE	FALSE	TRUE	FALSE	TRUE	FALSE	FALSE	TRUE	FALSE	1742211	(1R,4R,6R,10S)-4,12,12-trimethyl-9-methylene-5-oxatricyclo[8.2.0.0~4,6~]dodecane	C15H24O	NVEQFIOZRFFVFW-GUIRCDHDSA-N	O1C2CCC(=C)C3CC(C)(C)C3CCC12C	Isocaryophyllene oxide	NA	Organic compounds	Lipids and lipid-like molecules	Prenol lipids	Sesquiterpenoids	NA	NA	NA
Hydrocotarnine	TRUE	FALSE	TRUE	FALSE	TRUE	FALSE	FALSE	TRUE	FALSE	3646	Hydrocotarnine	C12H15NO3	XXANNZJIZQTCBP-UHFFFAOYSA-N	COC1=C2CN(C)CCC2=CC2=C1OCO2	Hydrocotarnine	NA	Organic compounds	Organoheterocyclic compounds	Tetrahydroisoquinolines	NA	NA	NA	NA
Cystathionine	TRUE	FALSE	TRUE	TRUE	TRUE	FALSE	FALSE	TRUE	FALSE	439258	Cystathionine	C7H14N2O4S	ILRYLPWNYFXEMH-WHFBIAKZSA-N	O=C(O)C(N)CSCCC(N)C(=O)O	L-cystathionine	NA	Organic compounds	Organic acids and derivatives	Carboxylic acids and derivatives	Amino acids, peptides, and analogues	Amino acids and derivatives	Alpha amino acids and derivatives	Cysteine and derivatives
cystathionine	TRUE	FALSE	TRUE	TRUE	TRUE	FALSE	FALSE	FALSE	TRUE	439258	L-cystathionine	C7H14N2O4S	ILRYLPWNYFXEMH-WHFBIAKZSA-N	C(CSC[C@@H](C(=O)O)N)[C@@H](C(=O)O)N	L-cystathionine	NA	Organic compounds	Organic acids and derivatives	Carboxylic acids and derivatives	Amino acids, peptides, and analogues	Amino acids and derivatives	Alpha amino acids and derivatives	Cysteine and derivatives
Diethyl phthalate	TRUE	FALSE	FALSE	TRUE	TRUE	FALSE	FALSE	TRUE	FALSE	6781	Diethyl phthalate	C12H14O4	FLKPEMZONWLCSK-UHFFFAOYSA-N	CCOC(=O)C1=CC=CC=C1C(=O)OCC	Diethyl Phthalate	NA	Organic compounds	Benzenoids	Benzene and substituted derivatives	Benzoic acids and derivatives	Benzoic acid esters	NA	NA
1-Cinnamoylpyrrolidine	TRUE	FALSE	TRUE	TRUE	TRUE	FALSE	FALSE	TRUE	FALSE	765514	1-Cinnamoylpyrrolidine	C13H15NO	JSIGICUAXLIURX-CMDGGOBGSA-N	O=C(C=CC=1C=CC=CC1)N2CCCC2	1-Cinnamoylpyrrolidine	NA	Organic compounds	Phenylpropanoids and polyketides	Cinnamic acids and derivatives	NA	NA	NA	NA
4-Hydroxybenzoylcholine	TRUE	FALSE	TRUE	TRUE	TRUE	FALSE	FALSE	TRUE	FALSE	151252	4-Hydroxybenzoylcholine	C12H18NO3	BAPAICNRGIBFJT-UHFFFAOYSA-O	C[N+](C)(C)CCOC(=O)C1=CC=C(C=C1)O	4-Hydroxybenzoylcholine	NA	Organic compounds	Benzenoids	Benzene and substituted derivatives	Benzoic acids and derivatives	Benzoic acid esters	p-Hydroxybenzoic acid esters	p-Hydroxybenzoic acid alkyl esters
Mepanipyrim	TRUE	FALSE	TRUE	FALSE	TRUE	FALSE	FALSE	TRUE	FALSE	86296	Mepanipyrim	C14H13N3	CIFWZNRJIBNXRE-UHFFFAOYSA-N	n1c(C#CC)cc(nc1Nc2ccccc2)C	Mepanipyrim	NA	Organic compounds	Benzenoids	Benzene and substituted derivatives	Aniline and substituted anilines	NA	NA	NA
methyl jasmonate	TRUE	FALSE	TRUE	FALSE	TRUE	FALSE	FALSE	TRUE	FALSE	6450295	methyl jasmonate	C13H20O3	GEWDNTWNSAZUDX-NNOMMRTBSA-N	O=C(OC)CC1CCC(=O)C1CC=CCC	Cyclopentaneacetic acid, 3-oxo-2-(2Z)-2-penten-1-yl-, methyl ester, (1R,2S)-rel-	NA	Organic compounds	Lipids and lipid-like molecules	Fatty Acyls	Lineolic acids and derivatives	Jasmonic acids	NA	NA
Prometon	TRUE	FALSE	TRUE	TRUE	TRUE	FALSE	FALSE	TRUE	FALSE	4928	Prometon	C10H19N5O	ISEUFVQQFVOBCY-UHFFFAOYSA-N	c1(nc(NC(C)C)nc(n1)OC)NC(C)C	Prometon	NA	Organic compounds	Organoheterocyclic compounds	Triazines	1,3,5-triazines	Alkoxy-S-triazines	2-methoxy-1,3,5-triazines	NA
Secbumeton	TRUE	FALSE	TRUE	TRUE	TRUE	FALSE	FALSE	TRUE	FALSE	33443	Secbumeton	C10H19N5O	ZJMZZNVGNSWOOM-UHFFFAOYSA-N	c1(nc(nc(n1)OC)NCC)NC(CC)C	Secbumeton	NA	Organic compounds	Organoheterocyclic compounds	Triazines	1,3,5-triazines	Alkoxy-S-triazines	2-methoxy-1,3,5-triazines	NA
Carnosine	TRUE	FALSE	TRUE	TRUE	TRUE	FALSE	FALSE	TRUE	FALSE	439224	L-Carnosine	C9H14N4O3	CQOVPNPJLQNMDC-ZETCQYMHSA-N	C1=C(NC=N1)C[C@@H](C(=O)O)NC(=O)CCN	Carnosine	NA	Organic compounds	Organic acids and derivatives	Peptidomimetics	Hybrid peptides	NA	NA	NA
4,4'-Methylenebis(2-methylaniline)	TRUE	FALSE	TRUE	TRUE	TRUE	FALSE	FALSE	TRUE	FALSE	13283	4,4'-Methylenebis(2-methylaniline)	C15H18N2	WECDUOXQLAIPQW-UHFFFAOYSA-N	CC1=C(N)C=CC(CC2=CC(C)=C(N)C=C2)=C1	4,4'-Methylene bis(2-methylaniline)	NA	Organic compounds	Benzenoids	Benzene and substituted derivatives	Diphenylmethanes	NA	NA	NA
cis-beta-Guaiene	TRUE	FALSE	TRUE	TRUE	TRUE	FALSE	FALSE	TRUE	FALSE	15560253	1,4-dimethyl-7-(1-methylethylidene)-1,2,3,4,5,6,7,8-octahydroazulene	C15H24	GIBQERSGRNPMEH-VXGBXAGGSA-N	C(=C1CC2=C(CCC2C)C(C)CC1)(C)C	cis-beta-Guaiene	NA	Organic compounds	Lipids and lipid-like molecules	Prenol lipids	Sesquiterpenoids	NA	NA	NA
beta-Farnesene	TRUE	FALSE	TRUE	TRUE	TRUE	FALSE	FALSE	TRUE	FALSE	5281517	(6E)-7,11-dimethyl-3-methylene-1,6,10-dodecatriene	C15H24	JSNRRGGBADWTMC-NTCAYCPXSA-N	C=CC(=C)CCC=C(C)CCC=C(C)C	beta-Farnesene	NA	Organic compounds	Lipids and lipid-like molecules	Prenol lipids	Sesquiterpenoids	NA	NA	NA
Andrachcinidine	TRUE	FALSE	TRUE	TRUE	TRUE	FALSE	FALSE	TRUE	FALSE	101056755	Andrachcinidine	C13H25NO2	GFVMHSQLCIEXNG-YNEHKIRRSA-N	CCCC(CC1CCCC(N1)CC(=O)C)O	Andrachcinidine	NA	Organic compounds	Organoheterocyclic compounds	Piperidines	NA	NA	NA	NA
Proline-hydroxyproline	TRUE	FALSE	TRUE	TRUE	TRUE	FALSE	FALSE	TRUE	FALSE	11902892	Proline-hydroxyproline	C10H16N2O4	ONPXCLZMBSJLSP-CSMHCCOUSA-N	O=C(O)C1N(C(=O)C2NCCC2)CC(O)C1	(2S,4R)-4-hydroxy-1-[(2S)-pyrrolidin-1-ium-2-carbonyl]pyrrolidine-2-carboxylate	NA	Organic compounds	Organic acids and derivatives	Carboxylic acids and derivatives	Amino acids, peptides, and analogues	Peptides	Dipeptides	NA
Prolyl-L-isoleucine	TRUE	FALSE	TRUE	TRUE	TRUE	FALSE	FALSE	TRUE	FALSE	7079600	L-Prolyl-L-isoleucine	C11H20N2O3	OCYROESYHWUPBP-CIUDSAMLSA-N	CC[C@H](C)[C@@H](C(=O)O)NC(=O)[C@@H]1CCCN1	CID 7079600	NA	Organic compounds	Organic acids and derivatives	Carboxylic acids and derivatives	Amino acids, peptides, and analogues	Peptides	Dipeptides	NA
Benz[a]acridine	TRUE	FALSE	TRUE	FALSE	TRUE	FALSE	FALSE	TRUE	FALSE	9180	Benzo[a]acridine	C17H11N	JEGZRTMZYUDVBF-UHFFFAOYSA-N	C1=CC=C2C(C=CC3=NC4=CC=CC=C4C=C23)=C1	Benz[a]acridine	NA	Organic compounds	Organoheterocyclic compounds	Quinolines and derivatives	Benzoquinolines	Acridines	Benzacridines	NA
Icaridin	TRUE	FALSE	TRUE	FALSE	TRUE	FALSE	FALSE	TRUE	FALSE	125098	Icaridin	C12H23NO3	QLHULAHOXSSASE-UHFFFAOYSA-N	CCC(C)OC(=O)N1CCCCC1CCO	Icaridin	NA	Organic compounds	Organoheterocyclic compounds	Piperidines	Piperidinecarboxylic acids and derivatives	Piperidinecarboxylic acids	NA	NA
Lauramine oxide	TRUE	FALSE	TRUE	FALSE	TRUE	FALSE	FALSE	TRUE	FALSE	15433	N,N-Dimethyldodecylamine N-oxide	C14H31NO	SYELZBGXAIXKHU-UHFFFAOYSA-N	CCCCCCCCCCCC[N+](C)(C)[O-]	Lauramine oxide	NA	Organic compounds	Organic nitrogen compounds	Organonitrogen compounds	Aminoxides	Long-chain alkyl amine oxides	NA	NA
Beta-Asarone	TRUE	FALSE	TRUE	TRUE	TRUE	FALSE	FALSE	TRUE	FALSE	5281758	Beta-Asarone	C12H16O3	RKFAZBXYICVSKP-WAYWQWQTSA-N	O(C=1C=C(OC)C(C=CC)=CC1OC)C	beta-Asarone	NA	Organic compounds	Benzenoids	Phenol ethers	Anisoles	NA	NA	NA
Asarone	TRUE	FALSE	TRUE	TRUE	TRUE	FALSE	FALSE	TRUE	FALSE	636822	Asarone	C12H16O3	RKFAZBXYICVSKP-AATRIKPKSA-N	O(C=1C=C(OC)C(C=CC)=CC1OC)C	Asarone	NA	Organic compounds	Benzenoids	Phenol ethers	Anisoles	NA	NA	NA
1-(3-Trifluoromethylphenyl)piperazine	TRUE	FALSE	TRUE	TRUE	TRUE	FALSE	FALSE	TRUE	FALSE	4296	1-(3-(Trifluoromethyl)phenyl)piperazine	C11H13F3N2	KKIMDKMETPPURN-UHFFFAOYSA-N	c1c(C(F)(F)F)cccc1N1CCNCC1	1-(3-Trifluoromethylphenyl)piperazine	NA	Organic compounds	Organoheterocyclic compounds	Diazinanes	Piperazines	Phenylpiperazines	NA	NA
Furanodienon	TRUE	FALSE	TRUE	TRUE	TRUE	FALSE	FALSE	TRUE	FALSE	6506548	Furanodienon	C15H18O2	XVOHELPNOXGRBQ-NXAIOARDSA-N	O=C1C=C(C)CCC=C(C)CC=2OC=C(C12)C	Furanodienone	NA	Organic compounds	Lipids and lipid-like molecules	Prenol lipids	Sesquiterpenoids	Germacrane sesquiterpenoids	NA	NA
Atractylenolide I	TRUE	FALSE	TRUE	TRUE	TRUE	FALSE	FALSE	TRUE	FALSE	5321018	Atractylenolide I	C15H18O2	ZTVSGQPHMUYCRS-SWLSCSKDSA-N	O=C1OC2=CC3(C)CCCC(=C)C3CC2=C1C	Atractylenolide I	NA	Organic compounds	Organoheterocyclic compounds	Naphthofurans	NA	NA	NA	NA
sinapyl alcohol	TRUE	FALSE	TRUE	FALSE	TRUE	FALSE	FALSE	TRUE	FALSE	5280507	sinapyl alcohol	C11H14O4	LZFOPEXOUVTGJS-ONEGZZNKSA-N	OC=1C(OC)=CC(C=CCO)=CC1OC	Sinapyl alcohol	NA	Organic compounds	Benzenoids	Phenols	Methoxyphenols	NA	NA	NA
3-(sec-butyl)-2-hydroxy-3H-benzo[e][1,4]diazepin-5(4H)-one	TRUE	FALSE	TRUE	TRUE	TRUE	FALSE	FALSE	TRUE	FALSE	45370355	3-(sec-butyl)-2-hydroxy-3H-benzo[e][1,4]diazepin-5(4H)-one	C13H16N2O2	VKZICKDDJSFAAG-UHFFFAOYSA-N	O=C1NC(C(O)=NC=2C=CC=CC12)C(C)CC	3-(butan-2-yl)-2,3,4,5-tetrahydro-1H-1,4-benzodiazepine-2,5-dione	NA	Organic compounds	Organoheterocyclic compounds	Benzodiazepines	1,4-benzodiazepines	NA	NA	NA
Norfentanyl	TRUE	FALSE	TRUE	TRUE	TRUE	FALSE	FALSE	TRUE	FALSE	259381	Norfentanyl	C14H20N2O	PMCBDBWCQQBSRJ-UHFFFAOYSA-N	CCC(=O)N(c1ccccc1)C2CCNCC2	Norfentanyl	NA	Organic compounds	Benzenoids	Benzene and substituted derivatives	Anilides	NA	NA	NA
Isocurcumenol	TRUE	FALSE	TRUE	FALSE	TRUE	FALSE	FALSE	TRUE	FALSE	10399139	Isocurcumenol	C15H22O2	DEBDFZGNZTYPMF-NZBPQXDJSA-N	OC12OC3(CC1=C(C)C)C(C(=C)C2)CCC3C	Isocurcumenol	NA	Organic compounds	Lipids and lipid-like molecules	Prenol lipids	Sesquiterpenoids	Guaianes	NA	NA
Lidocaine	TRUE	FALSE	TRUE	FALSE	TRUE	FALSE	FALSE	TRUE	FALSE	3676	Lidocaine	C14H22N2O	NNJVILVZKWQKPM-UHFFFAOYSA-N	CCN(CC)CC(=O)NC1=C(C)C=CC=C1C	Lidocaine	NA	Organic compounds	Benzenoids	Benzene and substituted derivatives	Xylenes	m-Xylenes	NA	NA
Velvione	TRUE	FALSE	FALSE	TRUE	TRUE	FALSE	FALSE	TRUE	FALSE	162268	Velvione	C16H28O	ABRIMXGLNHCLIP-UHFFFAOYSA-N	O=C1CCCCCCCCCCC=CCCC1	CID 162268	NA	Organic compounds	Organic oxygen compounds	Organooxygen compounds	Carbonyl compounds	Ketones	Cyclic ketones	NA
Ketamine	TRUE	FALSE	TRUE	TRUE	TRUE	FALSE	FALSE	TRUE	FALSE	3821	Ketamine	C13H16ClNO	YQEZLKZALYSWHR-UHFFFAOYSA-N	CNC1(CCCCC1=O)C2=CC=CC=C2Cl	Ketamine	NA	Organic compounds	Benzenoids	Benzene and substituted derivatives	Halobenzenes	Chlorobenzenes	NA	NA
Hepes; ce10; jkmhfzqwwaieod-uhfffaoysa-n	TRUE	FALSE	TRUE	FALSE	TRUE	FALSE	FALSE	TRUE	FALSE	23830	HEPES; CE10; JKMHFZQWWAIEOD-UHFFFAOYSA-N	C8H18N2O4S	JKMHFZQWWAIEOD-UHFFFAOYSA-N	C1CN(CCN1CCO)CCS(=O)(=O)O	2-[4-(2-Hydroxyethyl)piperazin-4-ium-1-yl]ethanesulfonate	NA	Organic compounds	Organoheterocyclic compounds	Diazinanes	Piperazines	N-alkylpiperazines	NA	NA
Nomifensine	TRUE	FALSE	TRUE	FALSE	TRUE	FALSE	FALSE	TRUE	FALSE	4528	Nomifensine	C16H18N2	XXPANQJNYNUNES-UHFFFAOYSA-N	CN1CC(C2=CC=CC=C2)C2=CC=CC(N)=C2C1	Nomifensine	NA	Organic compounds	Organoheterocyclic compounds	Tetrahydroisoquinolines	4-phenyltetrahydroisoquinolines	NA	NA	NA
Alismoxide	TRUE	FALSE	FALSE	TRUE	TRUE	FALSE	FALSE	TRUE	FALSE	10988340	Alismoxide	C15H26O2	IWQURBSTAIRNAE-BARDWOONSA-N	OC1(C)CCC2C1C=C(CCC2(O)C)C(C)C	Alismoxide	NA	Organic compounds	Lipids and lipid-like molecules	Prenol lipids	Sesquiterpenoids	Guaianes	NA	NA
N6-benzyl-7H-purine-2,6-diamine	TRUE	FALSE	TRUE	TRUE	TRUE	FALSE	FALSE	TRUE	FALSE	16409607	N6-benzyl-7H-purine-2,6-diamine	C12H12N6	XSSREOLCRTWEPI-UHFFFAOYSA-N	N1=CNC2=C1N=C(N=C2NCC=3C=CC=CC3)N	N6-Benzyl-9H-purine-2,6-diamine	NA	Organic compounds	Organoheterocyclic compounds	Imidazopyrimidines	Purines and purine derivatives	6-aminopurines	6-alkylaminopurines	NA
Dioctylamine	TRUE	FALSE	TRUE	TRUE	TRUE	FALSE	FALSE	TRUE	FALSE	3094	dimethyl(tetradecyl)amine	C16H35N	LAWOZCWGWDVVSG-UHFFFAOYSA-N	N(CCCCCCCC)CCCCCCCC	Dioctylamine	NA	Organic compounds	Organic nitrogen compounds	Organonitrogen compounds	Amines	Secondary amines	Dialkylamines	NA
Dimethyl Myristamine	TRUE	FALSE	TRUE	FALSE	TRUE	FALSE	FALSE	TRUE	FALSE	8211	N,N-Dimethyltetradecylamine	C16H35N	SFBHPFQSSDCYSL-UHFFFAOYSA-N	CCCCCCCCCCCCCCN(C)C	Dimethyl Myristamine	NA	Organic compounds	Organic nitrogen compounds	Organonitrogen compounds	Amines	Tertiary amines	Trialkylamines	NA
Santalol	TRUE	FALSE	TRUE	FALSE	TRUE	FALSE	FALSE	TRUE	FALSE	60970	Santalol	C15H24O	OJYKYCDSGQGTRJ-UHFFFAOYSA-N	OCC(=CCCC1(C(=C)C2CCC1C2)C)C	2-Methyl-5-(2-methyl-3-methylenebicyclo[2.2.1]hept-2-yl)-2-penten-1-ol	NA	Organic compounds	Lipids and lipid-like molecules	Prenol lipids	Sesquiterpenoids	NA	NA	NA
N-acetylgalactosamine	TRUE	FALSE	TRUE	FALSE	TRUE	FALSE	FALSE	TRUE	FALSE	440552	N-ACETYLGALACTOSAMINE	C8H15NO6	OVRNDRQMDRJTHS-JAJWTYFOSA-N	CC(=O)N[C@H]1[C@H](O)O[C@H](CO)[C@H](O)[C@@H]1O	beta-N-ACETYL-D-GALACTOSAMINE	NA	Organic compounds	Organic oxygen compounds	Organooxygen compounds	Carbohydrates and carbohydrate conjugates	Aminosaccharides	N-acyl-alpha-hexosamines	NA
3-hydroxy-C8-homoserine lactone	TRUE	FALSE	TRUE	TRUE	TRUE	FALSE	FALSE	TRUE	FALSE	11586792	3-hydroxy-C8-homoserine lactone	C12H21NO4	XCZVBYOXRSFQBH-UHFFFAOYSA-N	CCCCCC(O)CC(=O)NC1CCOC1=O	3-Hydroxy-N-(2-oxotetrahydrofuran-3-yl)octanamide	NA	Organic compounds	Organic acids and derivatives	Carboxylic acids and derivatives	Amino acids, peptides, and analogues	Amino acids and derivatives	Alpha amino acids and derivatives	N-acyl-alpha amino acids and derivatives
N-lauroylethanolamine	TRUE	FALSE	TRUE	TRUE	TRUE	FALSE	FALSE	TRUE	FALSE	8899	N-lauroylethanolamine	C14H29NO2	QZXSMBBFBXPQHI-UHFFFAOYSA-N	CCCCCCCCCCCC(=O)NCCO	N-(2-hydroxyethyl)dodecanamide	NA	Organic compounds	Organic acids and derivatives	Carboximidic acids and derivatives	Carboximidic acids	NA	NA	NA
Fraxinol	TRUE	FALSE	TRUE	TRUE	TRUE	FALSE	FALSE	TRUE	FALSE	3047739	Fraxinol	C11H10O5	PBPNOAHYDPHKFH-UHFFFAOYSA-N	O=C1OC2=CC(OC)=C(O)C(OC)=C2C=C1	Fraxinol	NA	Organic compounds	Phenylpropanoids and polyketides	Coumarins and derivatives	Hydroxycoumarins	NA	NA	NA
linderalactone	TRUE	FALSE	TRUE	TRUE	TRUE	FALSE	FALSE	TRUE	FALSE	6450191	linderalactone	C15H16O3	LWCKQMHMTSRRAA-QGQQYVBWSA-N	O=C1OC2C=C1CCC=C(C)CC=3OC=C(C32)C	Linderalactone	NA	Organic compounds	Organoheterocyclic compounds	Dihydrofurans	Furanones	Butenolides	NA	NA
biotin	TRUE	FALSE	TRUE	TRUE	TRUE	FALSE	FALSE	TRUE	FALSE	171548	biotin	C10H16N2O3S	YBJHBAHKTGYVGT-ZKWXMUAHSA-N	O=C1NC2CSC(CCCCC(=O)O)C2N1	Biotin	NA	Organic compounds	Organoheterocyclic compounds	Biotin and derivatives	NA	NA	NA	NA
Thermopsine	TRUE	FALSE	FALSE	TRUE	TRUE	FALSE	FALSE	TRUE	FALSE	638234	Thermopsine	C15H20N2O	FQEQMASDZFXSJI-UPJWGTAASA-N	O=C1C=CC=C2N1CC3CC2CN4CCCCC43	(-)-Thermopsine	NA	Organic compounds	Alkaloids and derivatives	Lupin alkaloids	Anagyrine-type alkaloids	NA	NA	NA
Ile-Ile	TRUE	FALSE	TRUE	TRUE	TRUE	FALSE	FALSE	TRUE	FALSE	13879965	Isoleucylisoleucine	C12H24N2O3	BCVIOZZGJNOEQS-UHFFFAOYSA-N	O=C(O)C(NC(=O)C(N)C(C)CC)C(C)CC	Ile-Ile	NA	Organic compounds	Organic acids and derivatives	Carboxylic acids and derivatives	Amino acids, peptides, and analogues	Peptides	Dipeptides	NA
Leucylleucine	TRUE	FALSE	TRUE	FALSE	TRUE	FALSE	FALSE	TRUE	FALSE	94244	Leucylleucine	C12H24N2O3	LCPYQJIKPJDLLB-UHFFFAOYSA-N	O=C(O)C(NC(=O)C(N)CC(C)C)CC(C)C	Leucyl-leucine	NA	Organic compounds	Organic acids and derivatives	Carboxylic acids and derivatives	Amino acids, peptides, and analogues	Peptides	NA	NA
trans,trans-Farnesol	TRUE	FALSE	TRUE	FALSE	TRUE	FALSE	FALSE	TRUE	FALSE	445070	(2E,6E)-3,7,11-trimethyl-2,6,10-dodecatrien-1-ol	C15H26O	CRDAMVZIKSXKFV-YFVJMOTDSA-N	OCC=C(C)CCC=C(C)CCC=C(C)C	trans,trans-Farnesol	NA	Organic compounds	Lipids and lipid-like molecules	Prenol lipids	Sesquiterpenoids	NA	NA	NA
debromohymenialdisine	TRUE	FALSE	TRUE	FALSE	TRUE	FALSE	FALSE	TRUE	FALSE	448835	debromohymenialdisine	C11H11N5O2	GOMOZCHDZAPKRI-UHFFFAOYSA-N	N=C1N=C(C(N1)=O)C(C2=C3NC=C2)CCNC3=O	4-(2-amino-5-oxoimidazol-4-yl)-4,5,6,7-tetrahydro-1H-pyrrolo[2,3-c]azepin-8-one	NA	Organic compounds	Organoheterocyclic compounds	Pyrroloazepines	NA	NA	NA	NA
Pimpinellin	TRUE	FALSE	TRUE	TRUE	TRUE	FALSE	FALSE	TRUE	FALSE	4825	Pimpinellin	C13H10O5	BQPRWZCEKZLBHL-UHFFFAOYSA-N	O=C1OC2=C3C=COC3=C(OC)C(OC)=C2C=C1	Pimpinellin	NA	Organic compounds	Phenylpropanoids and polyketides	Coumarins and derivatives	Furanocoumarins	Angular furanocoumarins	NA	NA
columbianetin	TRUE	FALSE	TRUE	TRUE	TRUE	FALSE	FALSE	TRUE	FALSE	92201	columbianetin	C14H14O4	YRAQEMCYCSSHJG-NSHDSACASA-N	O=C1OC2=C(C=C1)C=CC=3OC(CC32)C(O)(C)C	Columbianetin	NA	Organic compounds	Phenylpropanoids and polyketides	Coumarins and derivatives	Furanocoumarins	Angular furanocoumarins	NA	NA
Ile-Asp	TRUE	FALSE	TRUE	TRUE	TRUE	FALSE	FALSE	TRUE	FALSE	14304554	Isoleucylaspartate	C10H18N2O5	WKXVAXOSIPTXEC-UHFFFAOYSA-N	O=C(O)CC(NC(=O)C(N)C(C)CC)C(=O)O	Ile-Asp	NA	Organic compounds	Organic acids and derivatives	Carboxylic acids and derivatives	Amino acids, peptides, and analogues	Peptides	Dipeptides	NA
Hypaphorine	TRUE	FALSE	TRUE	TRUE	TRUE	FALSE	FALSE	TRUE	FALSE	3861164	Hypaphorine	C14H18N2O2	AOHCBEAZXHZMOR-UHFFFAOYSA-N	O=C([O-])C(CC1=CNC=2C=CC=CC21)[N+](C)(C)C	3-(1H-Indol-3-Yl)-2-(Trimethylazaniumyl)Propanoate	NA	Organic compounds	Organic acids and derivatives	Carboxylic acids and derivatives	Amino acids, peptides, and analogues	Amino acids and derivatives	Alpha amino acids and derivatives	Alpha amino acids
1-hydroxy-10-methylacridone	TRUE	FALSE	TRUE	FALSE	TRUE	FALSE	FALSE	TRUE	FALSE	5376484	1-hydroxy-10-methylacridone	C14H11NO2	NHYDBJFGZCQFEO-UHFFFAOYSA-N	O=C1C=2C=CC=CC2N(C=3C=CC=C(O)C13)C	1-Hydroxy-10-methylacridone	NA	Organic compounds	Organoheterocyclic compounds	Quinolines and derivatives	Benzoquinolines	Acridines	Acridones	NA
Lupanine	TRUE	FALSE	FALSE	TRUE	TRUE	FALSE	FALSE	TRUE	FALSE	119201	Lupanine	C15H24N2O	JYIJIIVLEOETIQ-UHFFFAOYSA-N	C1CCN2CC3CC(C2C1)CN4C3CCCC4=O	alpha-Isolupanine	NA	Organic compounds	Alkaloids and derivatives	Lupin alkaloids	Sparteine, lupanine, and related alkaloids	NA	NA	NA
N-Desmethyltramadol	TRUE	FALSE	TRUE	TRUE	TRUE	FALSE	FALSE	TRUE	FALSE	198555	N-Desmethyltramadol	C15H23NO2	VUMQHLSPUAFKKK-UHFFFAOYSA-N	CNCC1CCCCC1(c2cccc(c2)OC)O	N-Desmethyltramadol	NA	Organic compounds	Benzenoids	Phenol ethers	Anisoles	NA	NA	NA
Dehydroeffusol	TRUE	FALSE	TRUE	FALSE	TRUE	FALSE	FALSE	TRUE	FALSE	5316810	Dehydroeffusol	C17H14O2	GSSPKCPIRDPBQE-UHFFFAOYSA-N	OC=1C=C(C=C)C=2C(=CC=C3C2C=CC(O)=C3C)C1	5-Ethenyl-1-methylphenanthrene-2,7-diol	NA	Organic compounds	Benzenoids	Phenanthrenes and derivatives	Phenanthrols	NA	NA	NA
Normianserin	TRUE	FALSE	TRUE	FALSE	TRUE	FALSE	FALSE	TRUE	FALSE	115194	Normianserin	C17H18N2	ZBILSSSEXRZGKS-UHFFFAOYSA-N	C3c1ccccc1C2CNCCN2c4ccccc34	Desmethylmianserin	NA	Organic compounds	Organoheterocyclic compounds	Benzazepines	Dibenzazepines	NA	NA	NA
Hydroxypestalotin	TRUE	FALSE	FALSE	TRUE	TRUE	FALSE	FALSE	TRUE	FALSE	10933277	Hydroxypestalotin	C11H18O5	YLHOHANRUSKHKO-YWVKMMECSA-N	O=C1OC(CC(OC)=C1)C(O)C(O)CCC	7-Hydroxypestalotin	NA	Organic compounds	Organoheterocyclic compounds	Pyrans	Pyranones and derivatives	Dihydropyranones	NA	NA
Hexazinone	TRUE	FALSE	TRUE	TRUE	TRUE	FALSE	FALSE	TRUE	FALSE	39965	Hexazinone	C12H20N4O2	CAWXEEYDBZRFPE-UHFFFAOYSA-N	n1(C2CCCCC2)c(n(c(N(C)C)nc1=O)C)=O	Hexazinone	NA	Organic compounds	Organic nitrogen compounds	Organonitrogen compounds	Amines	Tertiary amines	Tertiary alkylarylamines	Dialkylarylamines
Walleminone	TRUE	FALSE	TRUE	FALSE	TRUE	FALSE	FALSE	TRUE	FALSE	15431312	Walleminone	C15H24O3	NGQXJSTYWWTPOG-VGYDOTAVSA-N	C[C@H]1[C@@H]([C@@H](CC(=C)[C@@H]2CC([C@@H]2CC1=O)(C)C)O)O	Walleminone	NA	Organic compounds	Lipids and lipid-like molecules	Prenol lipids	Sesquiterpenoids	NA	NA	NA
Methyl 2-[(2-hydroxy-3-methylbutanoyl)amino]-3-methylbutanoate	TRUE	FALSE	TRUE	FALSE	TRUE	FALSE	FALSE	TRUE	FALSE	102571591	NCGC00380830-01!methyl 2-[(2-hydroxy-3-methylbutanoyl)amino]-3-methylbutanoate [IIN-based on: CCMSLIB00000845070]	C11H21NO4	DYTVYDVNJBXBMW-UHFFFAOYSA-N	COC(=O)C(NC(=O)C(O)C(C)C)C(C)C	Methyl 2-[(2-hydroxy-3-methylbutanoyl)amino]-3-methylbutanoate	NA	Organic compounds	Organic acids and derivatives	Carboxylic acids and derivatives	Amino acids, peptides, and analogues	Amino acids and derivatives	Alpha amino acids and derivatives	N-acyl-alpha amino acids and derivatives
N-((1r,6s,7s,7ar)-hexahydro-1h-1,6-epoxypyrrolizin-7-yl)-n-methylacetamide hydrochloride	TRUE	FALSE	TRUE	TRUE	TRUE	FALSE	FALSE	TRUE	FALSE	52993546	N-((1R,6S,7S,7aR)-hexahydro-1H-1,6-epoxypyrrolizin-7-yl)-N-methylacetamide hydrochloride	C10H17ClN2O2	NIDCDQRFYFEHKL-LFVXCSCNSA-N	Cl.O=C(N(C)C1C2OC3CCN(C2)C31)C	N-methyl-N-[(1S,3R,7R,8S)-2-oxa-6-azatricyclo[4.2.1.03,7]nonan-8-yl]acetamide;hydrochloride	NA	Organic compounds	Alkaloids and derivatives	Loline alkaloids and derivatives	NA	NA	NA	NA
2-Isopropylthioxanthone	TRUE	FALSE	TRUE	TRUE	TRUE	FALSE	FALSE	TRUE	FALSE	79633	2-(Propan-2-yl)-9H-thioxanthen-9-one	C16H14OS	KTALPKYXQZGAEG-UHFFFAOYSA-N	CC(C)C1=CC2=C(SC3=C(C=CC=C3)C2=O)C=C1	2-Isopropylthioxanthone	NA	Organic compounds	Organoheterocyclic compounds	Thiochromenes	NA	NA	NA	NA
Amfenac	TRUE	FALSE	TRUE	FALSE	TRUE	FALSE	FALSE	TRUE	FALSE	2136	Amfenac	C15H13NO3	SOYCMDCMZDHQFP-UHFFFAOYSA-N	[H]OC(=O)C([H])([H])c(c([H])2)c(N([H])[H])c(c([H])c([H])2)C(=O)c(c([H])1)c([H])c([H])c([H])c([H])1	Amfenac	NA	Organic compounds	Benzenoids	Benzene and substituted derivatives	Benzophenones	NA	NA	NA
Tripelennamine	TRUE	FALSE	TRUE	TRUE	TRUE	FALSE	FALSE	TRUE	FALSE	5587	Tripelennamine	C16H21N3	UFLGIAIHIAPJJC-UHFFFAOYSA-N	[H]c(c([H])2)nc(c([H])c([H])2)N(C([H])([H])C([H])([H])N(C([H])([H])[H])C([H])([H])[H])C([H])([H])c(c([H])1)c([H])c([H])c([H])c([H])1	Tripelennamine	NA	Organic compounds	Benzenoids	Benzene and substituted derivatives	Benzylamines	2-benzylaminopyridines	NA	NA
Pinocembrin	TRUE	FALSE	TRUE	TRUE	TRUE	FALSE	FALSE	TRUE	FALSE	238782	Pinocembrin	C15H12O4	URFCJEUYXNAHFI-UHFFFAOYSA-N	O=C1C=2C(O)=CC(O)=CC2OC(C=3C=CC=CC3)C1	5,7-Dihydroxyflavanone	NA	Organic compounds	Phenylpropanoids and polyketides	Flavonoids	Flavans	Flavanones	NA	NA
Sparteine	TRUE	FALSE	FALSE	TRUE	TRUE	FALSE	FALSE	TRUE	FALSE	644020	Sparteine	C15H26N2	SLRCCWJSBJZJBV-ZQDZILKHSA-N	N12CCCCC1C3CN4CCCCC4C(C2)C3	Sparteine	NA	Organic compounds	Alkaloids and derivatives	Lupin alkaloids	Sparteine, lupanine, and related alkaloids	NA	NA	NA
sn-Glycero-3-phosphocholine	TRUE	FALSE	TRUE	TRUE	TRUE	FALSE	FALSE	TRUE	FALSE	439285	sn-Glycero-3-phosphocholine	C8H21NO6P	SUHOQUVVVLNYQR-MRVPVSSYSA-O	OCC(O)COP(O)(=O)OCC[N+1](C)(C)C	2-(((R)-2,3-Dihydroxypropyl)phosphoryloxy)-N,N,N-trimethylethanaminium	NA	Organic compounds	Lipids and lipid-like molecules	Glycerophospholipids	Glycerophosphocholines	NA	NA	NA
Schinifoline	TRUE	FALSE	TRUE	FALSE	TRUE	FALSE	FALSE	TRUE	FALSE	133504	Schinifoline	C17H23NO	HCUSLQJBGQJQCB-UHFFFAOYSA-N	O=C1C=C(N(C=2C=CC=CC12)C)CCCCCCC	Schinifoline	NA	Organic compounds	Organoheterocyclic compounds	Quinolines and derivatives	Quinolones and derivatives	Hydroquinolones	NA	NA
Lauric isopropanolamide	TRUE	FALSE	TRUE	FALSE	TRUE	FALSE	FALSE	TRUE	FALSE	9903249	Lauric isopropanolamide	C15H31NO2	MMBILEWCGWTAOV-UHFFFAOYSA-N	CCCCCCCCCCCC(=O)NCC(C)O	Lauric isopropanolamide	NA	Organic compounds	Lipids and lipid-like molecules	Fatty Acyls	Fatty amides	N-acyl amines	NA	NA
Myristamine oxide	TRUE	FALSE	TRUE	FALSE	TRUE	FALSE	FALSE	TRUE	FALSE	18739	N,N-Dimethyltetradecylamine-N-oxide	C16H35NO	ONHFWHCMZAJCFB-UHFFFAOYSA-N	CCCCCCCCCCCCCC[N+](C)(C)[O-]	Myristamine oxide	NA	Organic compounds	Organic nitrogen compounds	Organonitrogen compounds	Aminoxides	Long-chain alkyl amine oxides	NA	NA
Curdione	TRUE	FALSE	TRUE	TRUE	TRUE	FALSE	FALSE	TRUE	FALSE	10466651	Curdione	C15H24O2	KDPFMRXIVDLQKX-OAIDTJHVSA-N	O=C1CC(=CCCC(C(=O)CC1C(C)C)C)C	(3R,6E,10S)-6,10-Dimethyl-3-propan-2-ylcyclodec-6-ene-1,4-dione	NA	Organic compounds	Lipids and lipid-like molecules	Prenol lipids	Sesquiterpenoids	Germacrane sesquiterpenoids	NA	NA
Glucosamine 6-Phosphate	TRUE	FALSE	TRUE	TRUE	TRUE	FALSE	FALSE	TRUE	FALSE	439217	D-Glucosamine-6-phosphate	C6H14NO8P	XHMJOUIAFHJHBW-UKFBFLRUSA-N	O[C@@H](O1)[C@H](N)[C@@H](O)[C@H](O)[C@H]1COP(O)(O)=O	Glucosamine 6-Phosphate	NA	Organic compounds	Organic oxygen compounds	Organooxygen compounds	Carbohydrates and carbohydrate conjugates	Monosaccharides	Hexoses	Hexose phosphates
Hexanoylcarnitine	TRUE	FALSE	TRUE	TRUE	TRUE	FALSE	FALSE	TRUE	FALSE	3246938	Hexanoyl-L-Carnitine	C13H25NO4	VVPRQWTYSNDTEA-LLVKDONJSA-N	CCCCCC(=O)O[C@H](CC(=O)[O-])C[N+](C)(C)C	L-Hexanoylcarnitine	NA	Organic compounds	Lipids and lipid-like molecules	Fatty Acyls	Fatty acid esters	Acyl carnitines	NA	NA
Vesamicol	TRUE	FALSE	TRUE	TRUE	TRUE	FALSE	FALSE	TRUE	FALSE	659840	Vesamicol	C17H25NO	YSSBJODGIYRAMI-IAGOWNOFSA-N	OC1CCCCC1N2CCC(C=3C=CC=CC3)CC2	Vesamicol	NA	Organic compounds	Organoheterocyclic compounds	Piperidines	Phenylpiperidines	NA	NA	NA
Obtucarbamate A	TRUE	FALSE	TRUE	TRUE	TRUE	FALSE	FALSE	TRUE	FALSE	235307	Obtucarbamate A	C11H14N2O4	CNPWIVIIZHULCN-UHFFFAOYSA-N	O=C(OC)NC1=CC=C(C(=C1)NC(=O)OC)C	Dimethyl 4-methyl-1,3-phenylenedicarbamate	NA	Organic compounds	Benzenoids	Benzene and substituted derivatives	Phenylcarbamic acid esters	NA	NA	NA
4,5,8,12-diepoxy-1(10),7,11-germacratrien-15,6-olide	TRUE	FALSE	TRUE	TRUE	TRUE	FALSE	FALSE	TRUE	FALSE	12311263	4,5,8,12-diepoxy-1(10),7,11-germacratrien-15,6-olide	C15H16O4	KBMSVODXFLAQNJ-ZEBDJQDSSA-N	O=C1OC2C3=C(OC=C3C)CC(=CCCC41OC24)C	CID 12311263	NA	Organic compounds	Organoheterocyclic compounds	Dioxanes	1,4-dioxanes	NA	NA	NA
2-(4-oxoquinazolin-3(4H)-yl)ethyl isobutyrate	TRUE	FALSE	TRUE	TRUE	TRUE	FALSE	FALSE	TRUE	FALSE	30338200	2-(4-oxoquinazolin-3(4H)-yl)ethyl isobutyrate	C14H16N2O3	DXZNCVRUZDRWLR-UHFFFAOYSA-N	O=C(OCCN1C=NC=2C=CC=CC2C1=O)C(C)C	2-(4-oxoquinazolin-3(4H)-yl)ethyl isobutyrate	NA	Organic compounds	Organoheterocyclic compounds	Diazanaphthalenes	Benzodiazines	Quinazolines	NA	NA
Glutamylleucine	TRUE	FALSE	FALSE	TRUE	TRUE	FALSE	FALSE	TRUE	FALSE	4524287	Glutamylleucine	C11H20N2O5	MYFMARDICOWMQP-UHFFFAOYSA-N	O=C(O)C(N)CCC(=O)NC(C(=O)O)CC(C)C	2-[(4-Amino-4-carboxybutanoyl)amino]-4-methylpentanoic acid	NA	Organic compounds	Organic acids and derivatives	Carboxylic acids and derivatives	Amino acids, peptides, and analogues	Peptides	Dipeptides	NA
Diaveridine	TRUE	FALSE	TRUE	TRUE	TRUE	FALSE	FALSE	TRUE	FALSE	21453	Diaveridine	C13H16N4O2	LDBTVAXGKYIFHO-UHFFFAOYSA-N	COC1=C(C=C(C=C1)CC2=CN=C(N=C2N)N)OC	Diaveridine	NA	Organic compounds	Benzenoids	Benzene and substituted derivatives	Methoxybenzenes	Dimethoxybenzenes	NA	NA
methyl 2-((4-methyl-2-oxo-2H-chromen-7-yl)oxy)propanoate	TRUE	FALSE	TRUE	TRUE	TRUE	FALSE	FALSE	TRUE	FALSE	3782756	methyl 2-((4-methyl-2-oxo-2H-chromen-7-yl)oxy)propanoate	C14H14O5	NPTOZJLCWXEGKK-UHFFFAOYSA-N	O=C1OC=2C=C(OC(C(=O)OC)C)C=CC2C(=C1)C	methyl 2-[(4-methyl-2-oxo-2H-chromen-7-yl)oxy]propanoate	NA	Organic compounds	Phenylpropanoids and polyketides	Coumarins and derivatives	NA	NA	NA	NA
3-Hexen-1-ol O-b-D-glucopyranoside	TRUE	FALSE	TRUE	TRUE	TRUE	FALSE	FALSE	TRUE	FALSE	5318045	3-Hexen-1-ol O-b-D-glucopyranoside	C12H22O6	OZIPFYKAIOOVEJ-ODWUMMNUSA-N	OCC1OC(OCCC=CCC)C(O)C(O)C1O	(Z)-3-Hexen-1-yl b-D-glucopyranoside	NA	Organic compounds	Lipids and lipid-like molecules	Fatty Acyls	Fatty acyl glycosides	Fatty acyl glycosides of mono- and disaccharides	NA	NA
N-[(2R)-2-hydroxy-2-phenylethyl]benzamide	TRUE	FALSE	FALSE	TRUE	TRUE	FALSE	FALSE	TRUE	FALSE	744627	(-)-n-benzoyl-2-hydroxy-2-phenylethylamine	C15H15NO2	JZUOCQXDQFRPAF-AWEZNQCLSA-N	O=C(NCC(O)C=1C=CC=CC1)C=2C=CC=CC2	N-[(2R)-2-hydroxy-2-phenylethyl]benzamide	NA	Organic compounds	Benzenoids	Benzene and substituted derivatives	Benzoic acids and derivatives	Benzamides	NA	NA
Desvenlafaxine	TRUE	FALSE	TRUE	TRUE	TRUE	FALSE	FALSE	TRUE	FALSE	125017	O-desmethylvenlafaxine	C16H25NO2	KYYIDSXMWOZKMP-UHFFFAOYSA-N	CN(C)CC(c1ccc(cc1)O)C2(CCCCC2)O	Desvenlafaxine	NA	Organic compounds	Organic oxygen compounds	Organooxygen compounds	Alcohols and polyols	Secondary alcohols	Cyclohexanols	NA
N1-acetyl-N2-formyl-5-methoxykynuramine	TRUE	FALSE	TRUE	FALSE	TRUE	FALSE	FALSE	TRUE	FALSE	171161	N-gamma-Acetyl-N-2-formyl-5-methoxykynurenamine	C13H16N2O4	JYWNYMJKURVPFH-UHFFFAOYSA-N	O=C(C1=CC(OC)=CC=C1N=CO)CCN=C(O)C	N1-acetyl-N2-formyl-5-methoxykynuramine	NA	Organic compounds	Organic oxygen compounds	Organooxygen compounds	Carbonyl compounds	Ketones	Aryl ketones	Phenylketones
Huperzine A	TRUE	FALSE	TRUE	TRUE	TRUE	FALSE	FALSE	TRUE	FALSE	854026	Huperzine A	C15H18N2O	ZRJBHWIHUMBLCN-YQEJDHNASA-N	O=C1C=CC2=C(N1)CC3C=C(C)CC2(N)C3=CC	Huperzine A	NA	Organic compounds	Organoheterocyclic compounds	Quinolines and derivatives	Quinolones and derivatives	NA	NA	NA
Oxymatrine	TRUE	FALSE	TRUE	TRUE	TRUE	FALSE	FALSE	TRUE	FALSE	114850	Oxymatrine	C15H24N2O2	XVPBINOPNYFXID-LHDUFFHYSA-N	O=C1N2CC3CCC[N+]4([O-])CCCC(C2CCC1)C34	Ammothamnine	NA	Organic compounds	Alkaloids and derivatives	Lupin alkaloids	Matrine alkaloids	NA	NA	NA
Mirtazapine	TRUE	FALSE	TRUE	TRUE	TRUE	FALSE	FALSE	TRUE	FALSE	4205	Mirtazapine	C17H19N3	RONZAEMNMFQXRA-UHFFFAOYSA-N	CN1CCN2C(C1)C1=C(CC3=C2N=CC=C3)C=CC=C1	Mirtazapine	NA	Organic compounds	Organoheterocyclic compounds	Piperazinoazepines	NA	NA	NA	NA
N-(10-hydroxy-10-methylundecyl)acetamide	TRUE	FALSE	TRUE	TRUE	TRUE	FALSE	FALSE	TRUE	FALSE	38360593	NCGC00385670-01!N-(10-hydroxy-10-methylundecyl)acetamide	C14H29NO2	YASDXQQLKVMDLE-UHFFFAOYSA-N	CC(=O)NCCCCCCCCCC(C)(C)O	N-(10-hydroxy-10-methylundecyl)acetamide	NA	Organic compounds	Organic oxygen compounds	Organooxygen compounds	Alcohols and polyols	Tertiary alcohols	NA	NA
Tri-isobutylphosphate	TRUE	FALSE	FALSE	TRUE	TRUE	FALSE	FALSE	TRUE	FALSE	31355	Tri-isobutylphosphate	C12H27O4P	HRKAMJBPFPHCSD-UHFFFAOYSA-N	O=P(OCC(C)C)(OCC(C)C)OCC(C)C	Tri-isobutylphosphate	NA	Organic compounds	Organic acids and derivatives	Organic phosphoric acids and derivatives	Phosphate esters	Alkyl phosphates	Trialkyl phosphates	NA
Sulfamoxole	TRUE	FALSE	TRUE	FALSE	TRUE	FALSE	FALSE	TRUE	FALSE	12894	Sulfamoxole	C11H13N3O3S	CYFLXLSBHQBMFT-UHFFFAOYSA-N	CC1=C(C)N=C(NS(=O)(=O)C2=CC=C(N)C=C2)O1	Sulfamoxole	NA	Organic compounds	Benzenoids	Benzene and substituted derivatives	Benzenesulfonamides	Aminobenzenesulfonamides	NA	NA
Adenosine	TRUE	FALSE	TRUE	TRUE	TRUE	TRUE	TRUE	TRUE	TRUE	60961	Adenosine	C10H13N5O4	OIRDTQYFTABQOQ-KQYNXXCUSA-N	OC[C@@H](O1)[C@@H](O)[C@@H](O)[C@@H]1n(c3)c(n2)c(n3)c(N)nc2	Adenosine	NA	Organic compounds	Nucleosides, nucleotides, and analogues	Purine nucleosides	NA	NA	NA	NA
6,7-Dimethoxy-1-phenyl-3,4-dihydroisoquinoline	TRUE	FALSE	TRUE	FALSE	TRUE	FALSE	FALSE	TRUE	FALSE	622378	6,7-dimethoxy-1-phenyl-3,4-dihydro-isoquinoline	C17H17NO2	WGTCMJBJRPKENJ-UHFFFAOYSA-N	N1=C(C=2C=CC=CC2)C=3C=C(OC)C(OC)=CC3CC1	6,7-Dimethoxy-1-phenyl-3,4-dihydroisoquinoline	NA	Organic compounds	Organoheterocyclic compounds	Dihydroisoquinolines	NA	NA	NA	NA
Atenolol acid	TRUE	FALSE	TRUE	TRUE	TRUE	FALSE	FALSE	TRUE	FALSE	62936	Atenolol acid	C14H21NO4	PUQIRTNPJRFRCZ-UHFFFAOYSA-N	CC(C)NCC(O)COc1ccc(cc1)CC(=O)O	Metoprolol Acid	NA	Organic compounds	Benzenoids	Phenol ethers	NA	NA	NA	NA
Formononetin	TRUE	FALSE	TRUE	FALSE	TRUE	FALSE	FALSE	TRUE	FALSE	5280378	Formononetin	C16H12O4	HKQYGTCOTHHOMP-UHFFFAOYSA-N	COC1=CC=C(C=C1)C1=COC2=C(C=CC(O)=C2)C1=O	Formononetin	NA	Organic compounds	Phenylpropanoids and polyketides	Isoflavonoids	O-methylated isoflavonoids	4'-O-methylated isoflavonoids	4'-O-methylisoflavones	NA
inosine	TRUE	FALSE	TRUE	TRUE	TRUE	FALSE	FALSE	TRUE	FALSE	6021	inosine	C10H12N4O5	UGQMRVRMYYASKQ-KQYNXXCUSA-N	O=C1N=CNC2=C1N=CN2C3OC(CO)C(O)C3O	CID 6021	NA	Organic compounds	Nucleosides, nucleotides, and analogues	Purine nucleosides	NA	NA	NA	NA
Moclobemide	TRUE	FALSE	TRUE	TRUE	TRUE	FALSE	FALSE	TRUE	FALSE	4235	Moclobemide	C13H17ClN2O2	YHXISWVBGDMDLQ-UHFFFAOYSA-N	Cl-c(ccc1C(=O)NCCN(CCO2)CC2)cc1	Moclobemide	NA	Organic compounds	Benzenoids	Benzene and substituted derivatives	Benzoic acids and derivatives	Halobenzoic acids and derivatives	4-halobenzoic acids and derivatives	NA
4-benzyl-7-hydroxy-1-hydroxymethyl-3,5,6,7-tetrahydro-8h-pyrrolizinium	TRUE	FALSE	TRUE	TRUE	TRUE	FALSE	FALSE	TRUE	FALSE	124775860	4-benzyl-7-hydroxy-1-hydroxymethyl-3,5,6,7-tetrahydro-8h-pyrrolizinium	C15H20NO2	MPDVSGSUYGUBLA-ARFHVFGLSA-N	OCC1=CC[N+]2(CC=3C=CC=CC3)CCC(O)C12	(1S,4S,8R)-4-benzyl-7-(hydroxymethyl)-2,3,5,8-tetrahydro-1H-pyrrolizin-4-ium-1-ol	NA	Organic compounds	Alkaloids and derivatives	NA	NA	NA	NA	NA
desmotroposantonin	TRUE	FALSE	TRUE	TRUE	TRUE	FALSE	FALSE	TRUE	FALSE	6947033	desmotroposantonin	C15H18O3	ZLKGXNSQDUJSAU-PSEJXSGSSA-N	O=C1OC2C=3C(=C(O)C=C(C3CCC2C1C)C)C	(3S,3aS,9bS)-8-hydroxy-3,6,9-trimethyl-3a,4,5,9b-tetrahydro-3H-benzo[g][1]benzofuran-2-one	NA	Organic compounds	Organoheterocyclic compounds	Naphthofurans	NA	NA	NA	NA
1-(8-Methyl-1,2,3a,4,5,6-hexahydro-pyrazino[3,2,1-jk]carbazol-3-yl)-ethanone	TRUE	FALSE	TRUE	TRUE	TRUE	FALSE	FALSE	TRUE	FALSE	2829167	1-(8-methyl-3a,4,5,6-tetrahydro-1H-pyrazino[3,2,1-jk]carbazol-3(2H)-yl)ethanone	C17H20N2O	TVYGDDMZPBKRPM-UHFFFAOYSA-N	O=C(N1CCN2C=3C=CC(=CC3C4=C2C1CCC4)C)C	1-(8-Methyl-1,2,3a,4,5,6-hexahydro-pyrazino[3,2,1-jk]carbazol-3-yl)-ethanone	NA	Organic compounds	Organoheterocyclic compounds	Indoles and derivatives	Carbazoles	NA	NA	NA
sophocarpine	TRUE	FALSE	FALSE	TRUE	TRUE	FALSE	FALSE	TRUE	FALSE	7061121	sophocarpine	C15H22N2O	AAGFPTSOPGCENQ-KYEXWDHISA-N	O=C1C=CCC2N1CC3CCCN4CCCC2C43	(1R,2R,9S,17R)-7,13-diazatetracyclo[7.7.1.02,7.013,17]heptadec-4-en-6-one	NA	Organic compounds	Alkaloids and derivatives	Lupin alkaloids	Matrine alkaloids	NA	NA	NA
Methyl red	TRUE	FALSE	TRUE	FALSE	TRUE	FALSE	FALSE	TRUE	FALSE	10303	Methyl red	C15H15N3O2	CEQFOVLGLXCDCX-UHFFFAOYSA-N	CN(C)C1=CC=C(C=C1)\N=N\C1=C(C=CC=C1)C(O)=O	Methyl Red	NA	Organic compounds	Organoheterocyclic compounds	Azobenzenes	NA	NA	NA	NA
Estriol	TRUE	FALSE	TRUE	TRUE	TRUE	FALSE	FALSE	TRUE	FALSE	6432479	Estriol	C18H24O3	PROQIPRRNZUXQM-SBZGPEHISA-N	Oc(c4)cc(C3)c(c4)C(C2)C(C3)C(C1)C(C)(C2)C(O)C(O)1	1,3,5(10)-Estratriene-3,16alpha,17beta-triol	NA	Organic compounds	Lipids and lipid-like molecules	Steroids and steroid derivatives	Estrane steroids	Estrogens and derivatives	NA	NA
heptadecanoic acid	TRUE	FALSE	TRUE	TRUE	TRUE	FALSE	FALSE	TRUE	FALSE	10465	heptadecanoic acid	C17H34O2	KEMQGTRYUADPNZ-UHFFFAOYSA-N	O=C(O)CCCCCCCCCCCCCCCC	Heptadecanoic acid	NA	Organic compounds	Lipids and lipid-like molecules	Fatty Acyls	Fatty acids and conjugates	Long-chain fatty acids	NA	NA
FA 17:0	FALSE	TRUE	TRUE	TRUE	TRUE	FALSE	FALSE	TRUE	FALSE	10465	FA 17:0	C17H34O2	KEMQGTRYUADPNZ-UHFFFAOYSA-N	O=C(O)CCCCCCCCCCCCCCCC	Heptadecanoic acid	NA	Organic compounds	Lipids and lipid-like molecules	Fatty Acyls	Fatty acids and conjugates	Long-chain fatty acids	NA	NA
Higenamine	TRUE	FALSE	TRUE	TRUE	TRUE	FALSE	FALSE	TRUE	FALSE	440927	Higenamine	C16H17NO3	WZRCQWQRFZITDX-AWEZNQCLSA-N	OC1=CC=C(C=C1)CC2NCCC3=CC(O)=C(O)C=C32	(S)-Norcoclaurine	NA	Organic compounds	Organoheterocyclic compounds	Isoquinolines and derivatives	Benzylisoquinolines	NA	NA	NA
Dextromethorphan	TRUE	FALSE	TRUE	FALSE	TRUE	FALSE	FALSE	TRUE	FALSE	5360696	Dextromethorphan	C18H25NO	MKXZASYAUGDDCJ-NJAFHUGGSA-N	O(c1ccc3c(c1)[C@@]24[C@@H]([C@H](N(CC2)C)C3)CCCC4)C	Dextromethorphan	NA	Organic compounds	Alkaloids and derivatives	Morphinans	NA	NA	NA	NA
Racemethorphan	TRUE	FALSE	TRUE	FALSE	TRUE	FALSE	FALSE	TRUE	FALSE	3008	Dextromethorphan	C18H25NO	MKXZASYAUGDDCJ-UHFFFAOYSA-N	[H]C([H])([H])Oc(c([H])4)c([H])c(c(c([H])4)1)C(C([H])([H])3)(C([H])([H])2)C([H])(C([H])([H])C([H])([H])C([H])([H])3)C([H])(N(C([H])([H])[H])C([H])([H])2)C([H])([H])1	Racemethorphan	NA	Organic compounds	Alkaloids and derivatives	Morphinans	NA	NA	NA	NA
Myristoyl Ethanolamide	TRUE	FALSE	TRUE	TRUE	TRUE	FALSE	FALSE	TRUE	FALSE	8890	Myristoyl Ethanolamide	C16H33NO2	JHIXEZNTXMFXEK-UHFFFAOYSA-N	O=C(CCCCCCCCCCCCC)NCCO	N-(2-hydroxyethyl)tetradecanamide	NA	Organic compounds	Organic nitrogen compounds	Organonitrogen compounds	Amines	Alkanolamines	1,2-aminoalcohols	N-acylethanolamines
5,7-dihydroxy-2-(4-hydroxyphenyl)-2,3-dihydro-4H-chromen-4-one	TRUE	FALSE	TRUE	TRUE	TRUE	FALSE	FALSE	TRUE	FALSE	667495	5,7-dihydroxy-2-(4-hydroxyphenyl)-2,3-dihydro-4H-chromen-4-one	C15H12O5	FTVWIRXFELQLPI-CYBMUJFWSA-N	O=C1C=2C(O)=CC(O)=CC2OC(C3=CC=C(O)C=C3)C1	(2R)-5,7-dihydroxy-2-(4-hydroxyphenyl)-2,3-dihydro-4H-chromen-4-one	NA	Organic compounds	Phenylpropanoids and polyketides	Flavonoids	Flavans	Flavanones	NA	NA
Sclareolide	TRUE	FALSE	TRUE	TRUE	TRUE	FALSE	FALSE	TRUE	FALSE	929262	norambreinolide	C16H26O2	IMKJGXCIJJXALX-SHUKQUCYSA-N	O=C1OC2(C)CCC3C(C)(C)CCCC3(C)C2C1	Sclareolide	NA	Organic compounds	Organoheterocyclic compounds	Naphthofurans	NA	NA	NA	NA
(3E)-3-[(3-methylphenyl)methylidene]-6-(2-methylpropyl)piperazine-2,5-dione	TRUE	FALSE	TRUE	TRUE	TRUE	FALSE	FALSE	TRUE	FALSE	122169371	(E)-5-hydroxy-3-isobutyl-6-(3-methylbenzylidene)-1,6-dihydropyrazin-2(3H)-one	C16H20N2O2	VVXVZIGIGDNTDE-NTEUORMPSA-N	O=C1NC(=CC2=CC=CC(=C2)C)C(O)=NC1CC(C)C	(3E)-3-[(3-methylphenyl)methylidene]-6-(2-methylpropyl)piperazine-2,5-dione	NA	Organic compounds	Benzenoids	Benzene and substituted derivatives	Toluenes	NA	NA	NA
16-Hydroxypalmitic acid	TRUE	FALSE	TRUE	TRUE	TRUE	FALSE	FALSE	TRUE	FALSE	10466	16-hydroxyhexadecanoic acid	C16H32O3	UGAGPNKCDRTDHP-UHFFFAOYSA-N	O=C(O)CCCCCCCCCCCCCCCO	16-Hydroxypalmitic acid	NA	Organic compounds	Lipids and lipid-like molecules	Fatty Acyls	Fatty acids and conjugates	Long-chain fatty acids	NA	NA
n-methyl-2,4-dihydroxy-3-phenylquinoline	TRUE	FALSE	FALSE	TRUE	TRUE	FALSE	FALSE	TRUE	FALSE	54680431	n-methyl-2,4-dihydroxy-3-phenylquinoline	C16H13NO2	CLKIYIWKKBDFBS-UHFFFAOYSA-N	O=C1C(C=2C=CC=CC2)=C(O)C=3C=CC=CC3N1C	4-Hydroxy-1-methyl-3-phenyl-1,2-dihydroquinolin-2-one	NA	Organic compounds	Organoheterocyclic compounds	Quinolines and derivatives	Phenylquinolines	NA	NA	NA
Lauryldiethanolamine	TRUE	FALSE	TRUE	TRUE	TRUE	FALSE	FALSE	TRUE	FALSE	352309	Lauryldiethanolamine	C16H35NO2	NKFNBVMJTSYZDV-UHFFFAOYSA-N	CCCCCCCCCCCCN(CCO)CCO	Lauryldiethanolamine	NA	Organic compounds	Organic nitrogen compounds	Organonitrogen compounds	Amines	Alkanolamines	1,2-aminoalcohols	NA
Gigantol	TRUE	FALSE	TRUE	TRUE	TRUE	FALSE	FALSE	TRUE	FALSE	3085362	Gigantol	C16H18O4	SDXKZPQOVUDXIY-UHFFFAOYSA-N	OC=1C=C(OC)C=C(C1)CCC2=CC=C(OC)C(O)=C2	Gigantol	NA	Organic compounds	Phenylpropanoids and polyketides	Stilbenes	NA	NA	NA	NA
O-Methylclausenin	TRUE	FALSE	FALSE	TRUE	TRUE	FALSE	FALSE	TRUE	FALSE	25765189	clausenin methyl ether	C15H14O5	JIOJABCFQQMNFC-UHFFFAOYSA-N	O=C1OC2=CC=3OC(C)(C)CC(=O)C3C(OC)=C2C=C1	O-Methylclausenin	NA	Organic compounds	Phenylpropanoids and polyketides	Coumarins and derivatives	Pyranocoumarins	Linear pyranocoumarins	NA	NA
1-(3,4-Dimethoxycinnamoyl)piperidine	TRUE	FALSE	TRUE	TRUE	TRUE	FALSE	FALSE	TRUE	FALSE	2327270	1-(3,4-Dimethoxycinnamoyl)piperidine	C16H21NO3	RDNRIBOBEOTFJG-VQHVLOKHSA-N	O=C(C=CC1=CC=C(OC)C(OC)=C1)N2CCCCC2	1-(3,4-Dimethoxycinnamoyl)piperidine	NA	Organic compounds	Phenylpropanoids and polyketides	Cinnamic acids and derivatives	NA	NA	NA	NA
Daidzein	TRUE	FALSE	TRUE	FALSE	TRUE	FALSE	FALSE	TRUE	FALSE	5281708	Daidzein	C15H10O4	ZQSIJRDFPHDXIC-UHFFFAOYSA-N	O=C1C(=COC2=CC(O)=CC=C12)C=3C=CC(O)=CC3	Daidzein	NA	Organic compounds	Phenylpropanoids and polyketides	Isoflavonoids	Isoflav-2-enes	Isoflavones	NA	NA
Dihydromethysticin	TRUE	FALSE	TRUE	TRUE	TRUE	FALSE	FALSE	TRUE	FALSE	10107480	Dihydromethysticin	C15H16O5	RSIWXFIBHXYNFM-LLVKDONJSA-N	O=C1OC(CC(OC)=C1)CCC2=CC=C3OCOC3=C2	Dihydromethysticin, (R)-	NA	Organic compounds	Phenylpropanoids and polyketides	Kavalactones	NA	NA	NA	NA
ethyl 2-((4-methyl-2-oxo-2H-chromen-7-yl)oxy)propanoate	TRUE	FALSE	TRUE	TRUE	TRUE	FALSE	FALSE	TRUE	FALSE	2817963	ethyl 2-((4-methyl-2-oxo-2H-chromen-7-yl)oxy)propanoate	C15H16O5	YXBHWZYFNLJVNP-UHFFFAOYSA-N	O=C1OC=2C=C(OC(C(=O)OCC)C)C=CC2C(=C1)C	ethyl 2-[(4-methyl-2-oxo-2H-chromen-7-yl)oxy]propanoate	NA	Organic compounds	Phenylpropanoids and polyketides	Coumarins and derivatives	NA	NA	NA	NA
FA 18:3+1O	TRUE	FALSE	TRUE	TRUE	TRUE	FALSE	FALSE	TRUE	FALSE	111585	FA 18:3+1O	C18H30O3	JTEGNNHWOIJBJZ-UHFFFAOYSA-N	O=C(O)CCCCCCCC1OC1(CC=CCC=CCC)	Oxiraneoctanoic acid, 3-(2,5-octadienyl)-	NA	Organic compounds	Lipids and lipid-like molecules	Fatty Acyls	Fatty acids and conjugates	Medium-chain fatty acids	NA	NA
Venlafaxine	TRUE	FALSE	TRUE	TRUE	TRUE	FALSE	FALSE	TRUE	FALSE	5656	Venlafaxine	C17H27NO2	PNVNVHUZROJLTJ-UHFFFAOYSA-N	COC1=CC=C(C=C1)C(CN(C)C)C1(O)CCCCC1	Venlafaxine	NA	Organic compounds	Benzenoids	Phenol ethers	Anisoles	NA	NA	NA
9,10-Dihydrolysergol	TRUE	FALSE	TRUE	TRUE	TRUE	FALSE	FALSE	TRUE	FALSE	5274124	((6aR,9R,10aR)-7-methyl-4,6,6a,7,8,9,10,10a-octahydroindolo[4,3-fg]quinolin-9-yl)methanol	C16H20N2O	UFKTZIXVYHGAES-WDBKCZKBSA-N	OCC1CN(C)C2CC3=CNC4=CC=CC(=C43)C2C1	9,10-Dihydrolysergol	NA	Organic compounds	Alkaloids and derivatives	Ergoline and derivatives	Clavines and derivatives	NA	NA	NA
Linolenic acid	TRUE	FALSE	TRUE	FALSE	TRUE	FALSE	FALSE	TRUE	FALSE	5280934	Linolenic acid	C18H30O2	DTOSIQBPPRVQHS-PDBXOOCHSA-N	CC/C=C\C/C=C\C/C=C\CCCCCCCC(=O)O	Linolenic Acid	NA	Organic compounds	Lipids and lipid-like molecules	Fatty Acyls	Lineolic acids and derivatives	NA	NA	NA
haplamine	TRUE	FALSE	TRUE	TRUE	TRUE	FALSE	FALSE	TRUE	FALSE	648601	haplamine	C15H15NO3	IXRKDGGGFFCRIR-UHFFFAOYSA-N	O=C1NC=2C=CC(OC)=CC2C=3OC(C=CC13)(C)C	Haplamine	NA	Organic compounds	Organoheterocyclic compounds	Quinolines and derivatives	Quinolones and derivatives	Pyranoquinolines	NA	NA
2-Methyl-4'-(methylthio)-2-morpholinopropiophenone	TRUE	FALSE	TRUE	TRUE	TRUE	FALSE	FALSE	TRUE	FALSE	92387	2-Methyl-4'-(methylthio)-2-morpholinopropiophenone	C15H21NO2S	LWRBVKNFOYUCNP-UHFFFAOYSA-N	CSC1=CC=C(C=C1)C(=O)C(C)(C)N1CCOCC1	2-Methyl-4'-(methylthio)-2-morpholinopropiophenone	NA	Organic compounds	Organic oxygen compounds	Organooxygen compounds	Carbonyl compounds	Ketones	Aryl ketones	Phenylketones
Luvangetin	TRUE	FALSE	TRUE	TRUE	TRUE	FALSE	FALSE	TRUE	FALSE	343582	Luvangetin	C15H14O4	XYPWCJWXFYYGPA-UHFFFAOYSA-N	O=C1OC=2C(OC)=C3OC(C=CC3=CC2C=C1)(C)C	Luvangetin	NA	Organic compounds	Phenylpropanoids and polyketides	Coumarins and derivatives	Pyranocoumarins	Linear pyranocoumarins	NA	NA
4,5-Dichloro-2-octyl-3-isothiazolone	TRUE	FALSE	TRUE	TRUE	TRUE	FALSE	FALSE	TRUE	FALSE	91688	4,5-Dichloro-2-n-octyl-3(2H)-isothiazolone (DCOIT)	C11H17Cl2NOS	PORQOHRXAJJKGK-UHFFFAOYSA-N	O=c1c(Cl)c(Cl)sn1CCCCCCCC	4,5-Dichloro-2-octyl-3-isothiazolone	NA	Organic compounds	Organohalogen compounds	Aryl halides	Aryl chlorides	NA	NA	NA
1-Methyladenosine	TRUE	FALSE	TRUE	TRUE	TRUE	FALSE	FALSE	TRUE	TRUE	27476	1-Methyladenosine	C11H15N5O4	GFYLSDSUCHVORB-IOSLPCCCSA-N	N=C1C=2N=CN(C2N=CN1C)C3OC(CO)C(O)C3O	1-Methyladenosine	NA	Organic compounds	Nucleosides, nucleotides, and analogues	Purine nucleosides	NA	NA	NA	NA
Nornuciferine	TRUE	FALSE	TRUE	FALSE	TRUE	FALSE	FALSE	TRUE	FALSE	624491	N-nornuciferine	C18H19NO2	QQKAHDMMPBQDAC-UHFFFAOYSA-N	O(C=1C=C2C3=C(C1OC)C4=CC=CC=C4CC3NCC2)C	Nornuciferine	NA	Organic compounds	Alkaloids and derivatives	Aporphines	NA	NA	NA	NA
Oleamide	TRUE	FALSE	TRUE	TRUE	TRUE	FALSE	FALSE	TRUE	TRUE	5353370	Oleamide	C18H35NO	FATBGEAMYMYZAF-MDZDMXLPSA-N	CCCCCCCCC=CCCCCCCCC(=O)N	Elaidamide	NA	Organic compounds	Lipids and lipid-like molecules	Fatty Acyls	Fatty amides	NA	NA	NA
Hexaethylene glycol	TRUE	FALSE	TRUE	TRUE	TRUE	FALSE	FALSE	TRUE	FALSE	17472	Hexaethylene glycol; CE10; IIRDTKBZINWQAW-UHFFFAOYSA-N	C12H26O7	IIRDTKBZINWQAW-UHFFFAOYSA-N	C(COCCOCCOCCOCCOCCO)O	Hexaethylene glycol	NA	Organic compounds	Organic oxygen compounds	Organooxygen compounds	Ethers	Dialkyl ethers	Polyethylene glycols	NA
Crotonoside	TRUE	FALSE	TRUE	TRUE	TRUE	FALSE	FALSE	TRUE	FALSE	65085	Crotonoside	C10H13N5O5	MIKUYHXYGGJMLM-UUOKFMHZSA-N	NC1=C2N=CN([C@@H]3O[C@H](CO)[C@@H](O)[C@H]3O)C2=NC(O)=N1	Isoguanosine	NA	Organic compounds	Nucleosides, nucleotides, and analogues	Purine nucleosides	NA	NA	NA	NA
Metolachlor	TRUE	FALSE	TRUE	TRUE	TRUE	FALSE	FALSE	TRUE	FALSE	4169	Metolachlor	C15H22ClNO2	WVQBLGZPHOPPFO-UHFFFAOYSA-N	CCC1=CC=CC(=C1N(C(C)COC)C(=O)CCl)C	Metolachlor	NA	Organic compounds	Benzenoids	Benzene and substituted derivatives	Anilides	NA	NA	NA
9,10-Epoxyeremanthin	TRUE	FALSE	TRUE	FALSE	TRUE	FALSE	FALSE	TRUE	FALSE	21672185	9,10-alpha-Epoxy-eremanthin	C15H18O3	JFFHVIUZNPTGGR-WJLGXSQGSA-N	[H][C@@]1(CCC2=C)[C@@]2([H])[C@@H](OC(C3=C)=O)[C@H]3C[C@@H]4[C@]1(O4)C	9,10-Epoxyeremanthin	NA	Organic compounds	Organoheterocyclic compounds	Lactones	Gamma butyrolactones	NA	NA	NA
Genkwanin	TRUE	FALSE	TRUE	TRUE	TRUE	FALSE	FALSE	TRUE	FALSE	5281617	5-hydroxy-2-(4-hydroxyphenyl)-7-methoxy-4H-chromen-4-one	C16H12O5	JPMYFOBNRRGFNO-UHFFFAOYSA-N	O=C1C=C(OC=2C=C(OC)C=C(O)C12)C=3C=CC(O)=CC3	Genkwanin	NA	Organic compounds	Phenylpropanoids and polyketides	Flavonoids	O-methylated flavonoids	7-O-methylated flavonoids	NA	NA
Diazepam	TRUE	FALSE	TRUE	TRUE	TRUE	FALSE	FALSE	TRUE	FALSE	3016	Diazepam	C16H13ClN2O	AAOVKJBEBIDNHE-UHFFFAOYSA-N	CN1C2=C(C=C(Cl)C=C2)C(=NCC1=O)C3=CC=CC=C3	Diazepam	NA	Organic compounds	Organoheterocyclic compounds	Benzodiazepines	1,4-benzodiazepines	NA	NA	NA
calycosin	TRUE	FALSE	TRUE	TRUE	TRUE	FALSE	FALSE	TRUE	FALSE	5280448	calycosin	C16H12O5	ZZAJQOPSWWVMBI-UHFFFAOYSA-N	O=C1C2=CC=C(O)C=C2OC=C1C=3C=CC(OC)=C(O)C3	Calycosin	NA	Organic compounds	Phenylpropanoids and polyketides	Isoflavonoids	O-methylated isoflavonoids	4'-O-methylated isoflavonoids	3'-hydroxy,4'-methoxyisoflavonoids	NA
8-acetyl-5,7-dimethoxy-2,2-dimethylchromene	TRUE	FALSE	TRUE	TRUE	TRUE	FALSE	FALSE	TRUE	FALSE	12468042	8-acetyl-5,7-dimethoxy-2,2-dimethylchromene	C15H18O4	JELWYGQTQBQPGH-UHFFFAOYSA-N	O=C(C1=C(OC)C=C(OC)C=2C=CC(OC21)(C)C)C	1-(5,7-Dimethoxy-2,2-dimethyl-2H-chromen-8-yl)ethanone	NA	Organic compounds	Organoheterocyclic compounds	Benzopyrans	1-benzopyrans	2,2-dimethyl-1-benzopyrans	Precocenes	NA
Lauramidopropyl Dimethylamine	TRUE	FALSE	FALSE	TRUE	TRUE	FALSE	FALSE	TRUE	FALSE	51392	N-[3-(Dimethylamino)propyl]dodecanamide	C17H36N2O	TWMFGCHRALXDAR-UHFFFAOYSA-N	CCCCCCCCCCCC(=O)NCCCN(C)C	Lauramidopropyl Dimethylamine	NA	Organic compounds	Lipids and lipid-like molecules	Fatty Acyls	Fatty amides	N-acyl amines	NA	NA
arborinine	TRUE	FALSE	TRUE	FALSE	TRUE	FALSE	FALSE	TRUE	FALSE	5281832	arborinine	C16H15NO4	ATBZZQPALSPNMF-UHFFFAOYSA-N	O=C1C=2C=CC=CC2N(C3=CC(OC)=C(OC)C(O)=C13)C	Arborinine	NA	Organic compounds	Organoheterocyclic compounds	Quinolines and derivatives	Benzoquinolines	Acridines	Acridones	NA
Morphine	TRUE	FALSE	TRUE	TRUE	TRUE	FALSE	FALSE	TRUE	FALSE	5288826	Morphine	C17H19NO3	BQJCRHHNABKAKU-KBQPJGBKSA-N	CN1CC[C@]23[C@@H]4[C@H]1CC5=C2C(=C(C=C5)O)O[C@H]3[C@H](C=C4)O	Morphine	NA	Organic compounds	Alkaloids and derivatives	Morphinans	NA	NA	NA	NA
1-Methyl-2-nonylquinolin-4(1H)-one	TRUE	FALSE	TRUE	TRUE	TRUE	FALSE	FALSE	TRUE	FALSE	13967189	NCGC00385599-01!1-methyl-2-nonylquinolin-4-one [IIN-based: Match]	C19H27NO	XIGBBPQAXHSVSN-UHFFFAOYSA-N	CCCCCCCCCC1=CC(=O)C2=CC=CC=C2N1C	1-Methyl-2-nonylquinolin-4(1H)-one	NA	Organic compounds	Organoheterocyclic compounds	Quinolines and derivatives	Quinolones and derivatives	Hydroquinolones	NA	NA
Tenofovir	TRUE	FALSE	TRUE	TRUE	TRUE	FALSE	FALSE	TRUE	FALSE	464205	Tenofovir	C9H14N5O4P	SGOIRFVFHAKUTI-ZCFIWIBFSA-N	O=P(O)(O)CO[C@H](C)Cn1c2ncnc(c2nc1)N	Tenofovir	NA	Organic compounds	Organoheterocyclic compounds	Imidazopyrimidines	Purines and purine derivatives	6-aminopurines	NA	NA
Octanoylcarnitine	TRUE	FALSE	TRUE	TRUE	TRUE	FALSE	FALSE	TRUE	FALSE	11953814	Octanoyl-L-Carnitine	C15H29NO4	CXTATJFJDMJMIY-CYBMUJFWSA-N	CCCCCCCC(=O)O[C@H](CC(=O)[O-])C[N+](C)(C)C	L-Octanoylcarnitine	NA	Organic compounds	Lipids and lipid-like molecules	Fatty Acyls	Fatty acid esters	Acyl carnitines	NA	NA
Lauryl diethanolamide	TRUE	FALSE	TRUE	TRUE	TRUE	FALSE	FALSE	TRUE	FALSE	8430	Lauryl diethanolamide	C16H33NO3	AOMUHOFOVNGZAN-UHFFFAOYSA-N	CCCCCCCCCCCC(=O)N(CCO)CCO	N,N-Bis(2-hydroxyethyl)dodecanamide	NA	Organic compounds	Lipids and lipid-like molecules	Fatty Acyls	Fatty amides	N-acyl amines	NA	NA
Sphinganine (C17 base)	TRUE	FALSE	TRUE	TRUE	TRUE	FALSE	FALSE	TRUE	FALSE	3247037	Sphinganine (C17 base)	C17H37NO2	KFQUQCFJDMSIJF-DLBZAZTESA-N	CCCCCCCCCCCCCC[C@H]([C@H](CO)N)O	(2S,3R)-2-aminoheptadecane-1,3-diol	NA	Organic compounds	Organic nitrogen compounds	Organonitrogen compounds	Amines	Alkanolamines	1,2-aminoalcohols	NA
PHA-00568487	TRUE	FALSE	TRUE	TRUE	TRUE	FALSE	FALSE	TRUE	FALSE	9932000	PHA-00568487	C16H20N2O3	LUVXHMJTVXZFPD-ZDUSSCGKSA-N	O=C(N[C@H]1CN2CCC1CC2)C1=CC2=C(OCCO2)C=C1	N-(3R)-1-Azabicyclo(2.2.2)oct-3-yl-2,3-dihydro-1,4-benzodioxin-6-carboxamide	NA	Organic compounds	Organoheterocyclic compounds	Benzodioxanes	Benzo-1,4-dioxanes	NA	NA	NA
testosterone	TRUE	FALSE	TRUE	TRUE	TRUE	FALSE	FALSE	TRUE	FALSE	6013	testosterone	C19H28O2	MUMGGOZAMZWBJJ-DYKIIFRCSA-N	O=C1C=C2CCC3C(CCC4(C)C(O)CCC34)C2(C)CC1	Testosterone	NA	Organic compounds	Lipids and lipid-like molecules	Steroids and steroid derivatives	Androstane steroids	Androgens and derivatives	NA	NA
Testosterone	TRUE	FALSE	TRUE	TRUE	TRUE	FALSE	FALSE	TRUE	TRUE	6013	Testosterone	C19H28O2	MUMGGOZAMZWBJJ-DYKIIFRCSA-N	O=C1C=C2CCC3C(CCC4(C)C(O)CCC34)C2(C)CC1	Testosterone	NA	Organic compounds	Lipids and lipid-like molecules	Steroids and steroid derivatives	Androstane steroids	Androgens and derivatives	NA	NA
Ophthalmate	TRUE	FALSE	TRUE	TRUE	TRUE	FALSE	FALSE	TRUE	FALSE	7018721	OPHTHALMATE	C11H19N3O6	JCMUOFQHZLPHQP-BQBZGAKWSA-N	CC[C@H](NC(=O)CC[C@H](N)C(O)=O)C(=O)NCC(O)=O	Ophthalmic acid	NA	Organic compounds	Organic acids and derivatives	Carboxylic acids and derivatives	Amino acids, peptides, and analogues	Peptides	Oligopeptides	NA
Hyoscyamine	TRUE	FALSE	TRUE	TRUE	TRUE	FALSE	FALSE	TRUE	FALSE	64692	Hyoscyamine	C17H23NO3	RKUNBYITZUJHSG-LGGPCSOHSA-N	O=C(OC1CC2N(C)C(CC2)C1)C(C=3C=CC=CC3)CO	L-Hyoscyamine	NA	Organic compounds	Alkaloids and derivatives	Tropane alkaloids	NA	NA	NA	NA
Trimethoprim	TRUE	FALSE	TRUE	FALSE	TRUE	FALSE	FALSE	TRUE	FALSE	5578	Trimethoprim	C14H18N4O3	IEDVJHCEMCRBQM-UHFFFAOYSA-N	c1(Cc2c(nc(N)nc2)N)cc(c(OC)c(c1)OC)OC	Trimethoprim	NA	Organic compounds	Benzenoids	Phenol ethers	Anisoles	NA	NA	NA
3,6-Diphenylcyclohexan-1,2-diol	TRUE	FALSE	FALSE	TRUE	TRUE	FALSE	FALSE	TRUE	FALSE	14685115	NCGC00381044-01!3,6-diphenylcyclohexane-1,2-diol [IIN-based on: CCMSLIB00000845865]	C18H20O2	KIDYUEHQXIEBGK-UHFFFAOYSA-N	OC1C(O)C(CCC1C2=CC=CC=C2)C3=CC=CC=C3	3,6-Diphenylcyclohexan-1,2-diol	NA	Organic compounds	Organic oxygen compounds	Organooxygen compounds	Alcohols and polyols	Secondary alcohols	Cyclohexanols	NA
Edetic Acid	TRUE	FALSE	TRUE	TRUE	TRUE	FALSE	FALSE	TRUE	FALSE	6049	Ethylenediaminetetraacetic acid EDTA	C10H16N2O8	KCXVZYZYPLLWCC-UHFFFAOYSA-N	C(CN(CC(=O)O)CC(=O)O)N(CC(=O)O)CC(=O)O	Edetic Acid	NA	Organic compounds	Organic acids and derivatives	Carboxylic acids and derivatives	Tetracarboxylic acids and derivatives	NA	NA	NA
Tanshinone IIA	TRUE	FALSE	TRUE	TRUE	TRUE	FALSE	FALSE	TRUE	FALSE	164676	Tanshinone IIA	C19H18O3	HYXITZLLTYIPOF-UHFFFAOYSA-N	O=C1C(=O)C2=C(C=CC3=C2CCCC3(C)C)C=4OC=C(C14)C	Tanshinone IIA	NA	Organic compounds	Lipids and lipid-like molecules	Prenol lipids	Diterpenoids	Tanshinones, isotanshinones, and derivatives	NA	NA
Dosulepin	TRUE	FALSE	TRUE	TRUE	TRUE	FALSE	FALSE	TRUE	FALSE	3155	Dosulepin	C19H21NS	PHTUQLWOUWZIMZ-UHFFFAOYSA-N	CN(C)CCC=C1C2=CC=CC=C2CSC3=CC=CC=C31	Dosulepin	NA	Organic compounds	Organoheterocyclic compounds	Benzothiepins	Dibenzothiepins	NA	NA	NA
8-Hydroxy-9,10-epoxystearic acid	TRUE	FALSE	TRUE	FALSE	TRUE	FALSE	FALSE	TRUE	FALSE	53851542	NCGC00381425-01!8-hydroxy-8-(3-octyloxiran-2-yl)octanoic acid [IIN-based on: CCMSLIB00000846585]	C18H34O4	GQEOLYBERRZZCE-UHFFFAOYSA-N	CCCCCCCCC1OC1C(O)CCCCCCC(O)=O	8-Hydroxy-9,10-epoxystearic acid	NA	Organic compounds	Lipids and lipid-like molecules	Fatty Acyls	Lineolic acids and derivatives	NA	NA	NA
5'-Methylthioadenosine	TRUE	FALSE	TRUE	TRUE	TRUE	TRUE	TRUE	TRUE	TRUE	439176	5'-Methylthioadenosine	C11H15N5O3S	WUUGFSXJNOTRMR-IOSLPCCCSA-N	OC1C(O)C(OC1N2C=NC=3C(=NC=NC32)N)CSC	5'-Methylthioadenosine	NA	Organic compounds	Nucleosides, nucleotides, and analogues	5'-deoxyribonucleosides	5'-deoxy-5'-thionucleosides	NA	NA	NA
Palmitoleoyl Ethanolamide	TRUE	FALSE	TRUE	TRUE	TRUE	FALSE	FALSE	TRUE	TRUE	9835868	Palmitoleoyl Ethanolamide	C18H35NO2	WFRLANWAASSSFV-FPLPWBNLSA-N	CCCCCC/C=C\CCCCCCCC(NCCO)=O	Palmitoleoyl Ethanolamide	NA	Organic compounds	Organic nitrogen compounds	Organonitrogen compounds	Amines	Alkanolamines	1,2-aminoalcohols	N-acylethanolamines
Apigenin 7,4'-dimethyl ether	TRUE	FALSE	FALSE	TRUE	TRUE	FALSE	FALSE	TRUE	FALSE	5281601	7,4??????-Di-O-methylapigenin	C17H14O5	LZERJKGWTQYMBB-UHFFFAOYSA-N	O=C1C=C(OC=2C=C(OC)C=C(O)C12)C=3C=CC(OC)=CC3	Apigenin 7,4'-dimethyl ether	NA	Organic compounds	Phenylpropanoids and polyketides	Flavonoids	O-methylated flavonoids	7-O-methylated flavonoids	NA	NA
3-(3,4-dimethoxyphenyl)-7-hydroxy-4H-chromen-4-one	TRUE	FALSE	TRUE	FALSE	TRUE	FALSE	FALSE	TRUE	FALSE	5748605	3-(3,4-dimethoxyphenyl)-7-hydroxy-4H-chromen-4-one	C17H14O5	VFZIJLPRJAQGFO-UHFFFAOYSA-N	O=C1C2=CC=C(O)C=C2OC=C1C=3C=CC(OC)=C(OC)C3	3-(3,4-dimethoxyphenyl)-7-hydroxy-4H-chromen-4-one	NA	Organic compounds	Phenylpropanoids and polyketides	Isoflavonoids	O-methylated isoflavonoids	4'-O-methylated isoflavonoids	4'-O-methylisoflavones	NA
methyl (8-methyl-1,2,3a,4,5,6-hexahydro-3H-pyrazino[3,2,1-jk]carbazol-3-yl)acetate	TRUE	FALSE	TRUE	TRUE	TRUE	FALSE	FALSE	TRUE	FALSE	3743044	methyl 2-(8-methyl-3a,4,5,6-tetrahydro-1H-pyrazino[3,2,1-jk]carbazol-3(2H)-yl)acetate	C18H22N2O2	ATXAGVGSBJTQOV-UHFFFAOYSA-N	O=C(OC)CN1CCN2C=3C=CC(=CC3C4=C2C1CCC4)C	methyl (8-methyl-1,2,3a,4,5,6-hexahydro-3H-pyrazino[3,2,1-jk]carbazol-3-yl)acetate	NA	Organic compounds	Organoheterocyclic compounds	Indoles and derivatives	Carbazoles	NA	NA	NA
Trachelanthine	TRUE	FALSE	TRUE	TRUE	TRUE	FALSE	FALSE	TRUE	FALSE	10523	Trachelanthine	C15H27NO5	DLNWZIVYKQXLTN-CGYUPCHJSA-N	CC(C)[C@@](O)(C(C)O)C(=O)OC[C@H]1CCN2(=O)CCC[C@@H]12	Trachelanthine	NA	Organic compounds	Organoheterocyclic compounds	Pyrrolizidines	NA	NA	NA	NA
heliocurassavicine n-oxyde	TRUE	FALSE	TRUE	TRUE	TRUE	FALSE	FALSE	TRUE	FALSE	124867360	heliocurassavicine n-oxyde	C15H27NO5	DLNWZIVYKQXLTN-YOPIWALVSA-N	O=C(OCC1CC[N+]2([O-])CCCC12)C(O)(C(O)C)C(C)C	[(1R,4R,8S)-4-oxido-2,3,5,6,7,8-hexahydro-1H-pyrrolizin-4-ium-1-yl]methyl (2S)-2-hydroxy-2-[(1S)-1-hydroxyethyl]-3-methylbutanoate	NA	Organic compounds	Organoheterocyclic compounds	Pyrrolizidines	NA	NA	NA	NA
(E)-1-[2-(Hydroxymethyl)pyrrolidin-1-yl]-2-methyldec-8-ene-1,3-dione	TRUE	FALSE	TRUE	FALSE	TRUE	FALSE	FALSE	TRUE	FALSE	45359310	NCGC00381317-01!(E)-1-[2-(hydroxymethyl)pyrrolidin-1-yl]-2-methyldec-8-ene-1,3-dione [IIN-based on: CCMSLIB00000846613]	C16H27NO3	LCDBRGPJMWXDGF-ONEGZZNKSA-N	C\\C=C\\CCCCC(=O)C(C)C(=O)N1CCCC1CO	(E)-1-[2-(Hydroxymethyl)pyrrolidin-1-yl]-2-methyldec-8-ene-1,3-dione	NA	Organic compounds	Organoheterocyclic compounds	Pyrrolidines	N-acylpyrrolidines	NA	NA	NA
Oleic Acid	TRUE	FALSE	FALSE	TRUE	TRUE	FALSE	FALSE	TRUE	FALSE	445639	(9Z)-9-octadecenoic acid	C18H34O2	ZQPPMHVWECSIRJ-KTKRTIGZSA-N	O=C(O)CCCCCCCC=CCCCCCCCC	Oleic Acid	NA	Organic compounds	Lipids and lipid-like molecules	Fatty Acyls	Fatty acids and conjugates	Long-chain fatty acids	NA	NA
Capsaicin	TRUE	FALSE	TRUE	TRUE	TRUE	FALSE	FALSE	TRUE	FALSE	1548943	Capsaicin	C18H27NO3	YKPUWZUDDOIDPM-SOFGYWHQSA-N	O=C(NCC1=CC=C(O)C(OC)=C1)CCCCC=CC(C)C	Capsaicin	NA	Organic compounds	Benzenoids	Phenols	Methoxyphenols	NA	NA	NA
Wogonin	TRUE	FALSE	TRUE	TRUE	TRUE	FALSE	FALSE	TRUE	FALSE	5281703	Wogonin	C16H12O5	XLTFNNCXVBYBSX-UHFFFAOYSA-N	O=C1C=C(OC=2C(OC)=C(O)C=C(O)C12)C=3C=CC=CC3	Wogonin	NA	Organic compounds	Phenylpropanoids and polyketides	Flavonoids	O-methylated flavonoids	8-O-methylated flavonoids	NA	NA
Piperanine	TRUE	FALSE	TRUE	TRUE	TRUE	FALSE	FALSE	TRUE	FALSE	5320618	Piperanine	C17H21NO3	QHWOFMXDKFORMO-XVNBXDOJSA-N	O=C(C=CCCC1=CC=C2OCOC2=C1)N3CCCCC3	Piperanine	NA	Organic compounds	Organoheterocyclic compounds	Benzodioxoles	NA	NA	NA	NA
7-hydroxy-4-methyl-8-[(2-methylpiperidin-1-yl)methyl]-2H-chromen-2-one	TRUE	FALSE	TRUE	FALSE	TRUE	FALSE	FALSE	TRUE	FALSE	5710510	4-methyl-8-((2-methylpiperidin-1-ium-1-yl)methyl)-2-oxo-2H-chromen-7-olate	C17H21NO3	SHCNCWNJFICBJU-UHFFFAOYSA-N	O=C1OC2=C(C=CC([O-])=C2C[NH+]3CCCCC3C)C(=C1)C	7-hydroxy-4-methyl-8-[(2-methylpiperidin-1-yl)methyl]-2H-chromen-2-one	NA	Organic compounds	Phenylpropanoids and polyketides	Coumarins and derivatives	Hydroxycoumarins	7-hydroxycoumarins	NA	NA
Sinapoylcholine	TRUE	FALSE	TRUE	TRUE	TRUE	FALSE	FALSE	TRUE	FALSE	89287	Sinapoylcholine	C16H24NO5	HUJXHFRXWWGYQH-UHFFFAOYSA-O	O=C(OCC[N+](C)(C)C)C=CC1=CC(OC)=C(O)C(OC)=C1	(2-{[(2E)-3-(4-hydroxy-3,5-dimethoxyphenyl)prop-2-enoyl]oxy}ethyl)trimethylaminyl	NA	Organic compounds	Phenylpropanoids and polyketides	Cinnamic acids and derivatives	Hydroxycinnamic acids and derivatives	Coumaric acids and derivatives	NA	NA
Benproperine	TRUE	FALSE	TRUE	FALSE	TRUE	FALSE	FALSE	TRUE	FALSE	2326	Benproperine	C21H27NO	JTUQXGZRVLWBCR-UHFFFAOYSA-N	CC(COC1=CC=CC=C1CC2=CC=CC=C2)N3CCCCC3	Benproperine	NA	Organic compounds	Benzenoids	Benzene and substituted derivatives	Diphenylmethanes	NA	NA	NA
Methadone	TRUE	FALSE	FALSE	TRUE	TRUE	FALSE	FALSE	TRUE	FALSE	4095	Methadone	C21H27NO	USSIQXCVUWKGNF-UHFFFAOYSA-N	CCC(=O)C(CC(C)N(C)C)(c1ccccc1)c2ccccc2	Methadone	NA	Organic compounds	Benzenoids	Benzene and substituted derivatives	Diphenylmethanes	NA	NA	NA
Guggulsterone E&Z	TRUE	FALSE	TRUE	FALSE	TRUE	FALSE	FALSE	TRUE	FALSE	13873622	Guggulsterone E&Z	C21H28O2	WDXRGPWQVHZTQJ-AYSLTRBKSA-N	O=C1C=C2CCC3C4CC(=O)C(=CC)C4(C)CCC3C2(C)CC1	Guggulsterone E&Z	NA	Organic compounds	Lipids and lipid-like molecules	Steroids and steroid derivatives	Androstane steroids	Androgens and derivatives	NA	NA
1-Methyl-2-undecylquinolin-4(1H)-one	TRUE	FALSE	TRUE	TRUE	TRUE	FALSE	FALSE	TRUE	FALSE	5319811	NCGC00347386-02!1-methyl-2-undecylquinolin-4-one [IIN-based: Match]	C21H31NO	ZLIHBZFNMQLPOT-UHFFFAOYSA-N	CCCCCCCCCCCC1=CC(=O)C2=CC=CC=C2N1C	1-Methyl-2-undecylquinolin-4(1H)-one	NA	Organic compounds	Organoheterocyclic compounds	Quinolines and derivatives	Quinolones and derivatives	Hydroquinolones	NA	NA
3,8-di((E)-but-2-en-1-yl)-1-methyl-7,8-dihydro-1H-imidazo[2,1-f]purine-2,4(3H,6H)-dione	TRUE	FALSE	TRUE	TRUE	TRUE	FALSE	FALSE	TRUE	FALSE	45490454	3,8-di((E)-but-2-en-1-yl)-1-methyl-7,8-dihydro-1H-imidazo[2,1-f]purine-2,4(3H,6H)-dione	C16H21N5O2	PQCLUXROBSBPIN-YDFGWWAZSA-N	O=C1C2=C(N=C3N2CCN3CC=CC)N(C(=O)N1CC=CC)C	3,8-di((E)-but-2-en-1-yl)-1-methyl-7,8-dihydro-1H-imidazo[2,1-f]purine-2,4(3H,6H)-dione	NA	Organic compounds	Organoheterocyclic compounds	Imidazopyrimidines	Purines and purine derivatives	Xanthines	NA	NA
Pinoxaden-tp noa 407854	TRUE	FALSE	TRUE	TRUE	TRUE	FALSE	FALSE	TRUE	FALSE	11186156	Pinoxaden-TP NOA 407854	C18H24N2O3	QHUWVQWAKAJLTJ-UHFFFAOYSA-N	CCC1=CC(C)=CC(CC)=C1C1C(=O)N2CCOCCN2C1=O	8-(2,6-Diethyl-4-methylphenyl)-1,2,4,5-tetrahydropyrazolo[1,2-d][1,4,5]oxadiazepine-7,9-dione	NA	Organic compounds	Benzenoids	Benzene and substituted derivatives	Toluenes	NA	NA	NA
Drofenine	TRUE	FALSE	TRUE	TRUE	TRUE	FALSE	FALSE	TRUE	FALSE	3166	Drofenine	C20H31NO2	AGJBLWCLQCKRJP-UHFFFAOYSA-N	[H]c(c([H])2)c([H])c([H])c(c([H])2)C([H])(C(=O)OC([H])([H])C([H])([H])N(C([H])([H])C([H])([H])[H])C([H])([H])C([H])([H])[H])C([H])(C([H])([H])1)C([H])([H])C([H])([H])C([H])([H])C([H])([H])1	Drofenine	NA	Organic compounds	Benzenoids	Benzene and substituted derivatives	NA	NA	NA	NA
Zearalenone	TRUE	FALSE	TRUE	TRUE	TRUE	FALSE	FALSE	TRUE	FALSE	5281576	Zearalenone	C18H22O5	MBMQEIFVQACCCH-QBODLPLBSA-N	C[C@H]1CCCC(=O)CCC/C=C/C2=CC(=CC(=C2C(=O)O1)O)O	Zearalenone	NA	Organic compounds	Phenylpropanoids and polyketides	Macrolides and analogues	Zearalenones	NA	NA	NA
Norfloxacin	TRUE	FALSE	TRUE	FALSE	TRUE	FALSE	FALSE	TRUE	FALSE	4539	Norfloxacin	C16H18FN3O3	OGJPXUAPXNRGGI-UHFFFAOYSA-N	CCN1C=C(C(O)=O)C(=O)C2=CC(F)=C(C=C12)N3CCNCC3	Norfloxacin	NA	Organic compounds	Organoheterocyclic compounds	Quinolines and derivatives	Quinoline carboxylic acids	NA	NA	NA
[2-[(E)-3,4-dihydroxypent-1-enyl]-6-oxooxan-3-yl] (E)-2-methylbut-2-enoate	TRUE	FALSE	TRUE	FALSE	TRUE	FALSE	FALSE	TRUE	FALSE	23900051	[2-[(E)-3,4-dihydroxypent-1-enyl]-6-oxooxan-3-yl] (E)-2-methylbut-2-enoate	C15H22O6	WEDIEMBZPFJDNC-BZNITXMSSA-N	O=C(OC1CCC(=O)OC1C=CC(O)C(O)C)C(=CC)C	[2-[(E)-3,4-dihydroxypent-1-enyl]-6-oxooxan-3-yl] (E)-2-methylbut-2-enoate	NA	Organic compounds	Organoheterocyclic compounds	Lactones	Delta valerolactones	NA	NA	NA
MMV045105	TRUE	FALSE	TRUE	FALSE	TRUE	FALSE	FALSE	TRUE	FALSE	2806213	MMV045105	C19H19N3O2	WQWBZRVAFAMASC-UHFFFAOYSA-N	N=1NC(=CC1N2CCOCC2)C=3C=CC(OC=4C=CC=CC4)=CC3	4-[5-(4-phenoxyphenyl)-1H-pyrazol-3-yl]morpholine	NA	Organic compounds	Benzenoids	Benzene and substituted derivatives	Diphenylethers	NA	NA	NA
Licoflavone A	TRUE	FALSE	FALSE	TRUE	TRUE	FALSE	FALSE	TRUE	FALSE	5319000	Licoflavone A	C20H18O4	HJGURBGBPIKRER-UHFFFAOYSA-N	O=C1C=C(OC2=CC(O)=C(C=C12)CC=C(C)C)C=3C=CC(O)=CC3	Licoflavone A	NA	Organic compounds	Phenylpropanoids and polyketides	Flavonoids	Flavones	6-prenylated flavones	NA	NA
Dihydrocodeine	TRUE	FALSE	TRUE	TRUE	TRUE	FALSE	FALSE	TRUE	FALSE	5284543	Dihydrocodeine	C18H23NO3	RBOXVHNMENFORY-DNJOTXNNSA-N	CN1CC[C@]23c4c5ccc(c4O[C@H]2[C@H](CC[C@H]3[C@H]1C5)O)OC	Dihydrocodeine	NA	Organic compounds	Alkaloids and derivatives	Morphinans	NA	NA	NA	NA
Denatonium	TRUE	FALSE	TRUE	TRUE	TRUE	FALSE	FALSE	TRUE	FALSE	15488	Denatonium	C21H29N2O	ZFQMTVNLDNXRNQ-UHFFFAOYSA-O	CC[N+](CC)(Cc1ccccc1)CC(=O)Nc2c(cccc2C)C	Denatonium	NA	Organic compounds	Organic acids and derivatives	Carboxylic acids and derivatives	Amino acids, peptides, and analogues	Amino acids and derivatives	Alpha amino acids and derivatives	Alpha amino acid amides
hetisine	TRUE	FALSE	TRUE	TRUE	TRUE	FALSE	FALSE	TRUE	FALSE	86567874	hetisine	C20H27NO3	PIWJSAMCEMZIDO-APRJJLODSA-N	OC1CC2(C)CN3C4CC56CC(=C)C7C(O)C6C3C(C1)(C5C7O)C42	(1S,3S,5R,8R,9S,10R,11R,14R,16S,17R,18R,19S)-5-methyl-12-methylidene-7-azaheptacyclo[9.6.2.01,8.05,17.07,16.09,14.014,18]nonadecane-3,10,19-triol	NA	Organic compounds	Lipids and lipid-like molecules	Prenol lipids	Diterpenoids	Villanovane, atisane, trachylobane or helvifulvane diterpenoids	Atisane diterpenoids	NA
MMV028694	TRUE	FALSE	TRUE	FALSE	TRUE	FALSE	FALSE	TRUE	FALSE	44533020	MMV028694	C18H16N6O	LOFURYWJDOAONN-UHFFFAOYSA-N	OCCC1=CC=C(C=C1)NC=2N=CC=C(N2)C3=NN=C4C=CC=CN43	2-[4-[[4-([1,2,4]Triazolo[4,3-a]pyridin-3-yl)pyrimidin-2-yl]amino]phenyl]ethanol	NA	Organic compounds	Organoheterocyclic compounds	Triazolopyridines	NA	NA	NA	NA
14-Deoxy-11,12-didehydroandrographolide	TRUE	FALSE	TRUE	FALSE	TRUE	FALSE	FALSE	TRUE	FALSE	5708351	14-Deoxy-11,12-didehydroandrographolide	C20H28O4	XMJAJFVLHDIEHF-CRBRZBHVSA-N	O=C1OCC=C1C=CC2C(=C)CCC3C(C)(CO)C(O)CCC23C	14-Deoxy-11,12-didehydroandrographolide	NA	Organic compounds	Lipids and lipid-like molecules	Prenol lipids	Terpene lactones	Diterpene lactones	NA	NA
leonurine	TRUE	FALSE	TRUE	FALSE	TRUE	FALSE	FALSE	TRUE	FALSE	161464	leonurine	C14H21N3O5	WNGSUWLDMZFYNZ-UHFFFAOYSA-N	O=C(OCCCCNC(=N)N)C1=CC(OC)=C(O)C(OC)=C1	Leonurine	NA	Organic compounds	Benzenoids	Benzene and substituted derivatives	Benzoic acids and derivatives	Hydroxybenzoic acid derivatives	Gallic acid and derivatives	NA
Glabrone	TRUE	FALSE	TRUE	TRUE	TRUE	FALSE	FALSE	TRUE	FALSE	5317652	Glabrone	C20H16O5	COLMVFWKLOZOOP-UHFFFAOYSA-N	O=C1C2=CC=C(O)C=C2OC=C1C=3C=CC=4OC(C=CC4C3O)(C)C	Glabrone	NA	Organic compounds	Phenylpropanoids and polyketides	Isoflavonoids	Pyranoisoflavonoids	NA	NA	NA
alpha-Cyclopiazonic acid	TRUE	FALSE	FALSE	TRUE	TRUE	FALSE	FALSE	TRUE	FALSE	54682463	alpha-Cyclopiazonic acid	C20H20N2O3	SZINUGQCTHLQAZ-DQYPLSBCSA-N	CC(=O)C1=C([C@@H]2[C@@H]3[C@@H](CC4=C5C3=CNC5=CC=C4)C(N2C1=O)(C)C)O	9H-Pyrrolo[1',2':2,3]isoindolo[4,5,6-cd]indol-9-one, 10-acetyl-2,6,6a,7,11a,11b-hexahydro-11-hydroxy-7,7-dimethyl-, (6aR,11aS,11bR)-	NA	Organic compounds	Organoheterocyclic compounds	Indoles and derivatives	Indoles	3-alkylindoles	NA	NA
Epiberberine	TRUE	FALSE	TRUE	TRUE	TRUE	FALSE	FALSE	TRUE	FALSE	160876	Epiberberine	C20H18NO4	FPJQGFLUORYYPE-UHFFFAOYSA-N	O(C=1C=C2C=3C=C4C=CC=5OCOC5C4=C[N+]3CCC2=CC1OC)C	Epiberberine	NA	Organic compounds	Alkaloids and derivatives	Protoberberine alkaloids and derivatives	NA	NA	NA	NA
Linezolid	TRUE	FALSE	TRUE	TRUE	TRUE	FALSE	FALSE	TRUE	FALSE	441401	Linezolid	C16H20FN3O4	TYZROVQLWOKYKF-ZDUSSCGKSA-N	CC(=O)NC[C@H]1CN(C(=O)O1)C2=CC(=C(C=C2)N3CCOCC3)F	Linezolid	NA	Organic compounds	Organoheterocyclic compounds	Oxazinanes	Morpholines	Phenylmorpholines	NA	NA
Olopatadine	TRUE	FALSE	TRUE	TRUE	TRUE	FALSE	FALSE	TRUE	FALSE	5281071	Olopatadine	C21H23NO3	JBIMVDZLSHOPLA-LSCVHKIXSA-N	CN(C)CC/C=C\1/C2=CC=CC=C2COC3=C1C=C(C=C3)CC(=O)O	Olopatadine	NA	Organic compounds	Organoheterocyclic compounds	Benzoxepines	Dibenzoxepines	NA	NA	NA
Erucamide	TRUE	FALSE	TRUE	TRUE	TRUE	FALSE	FALSE	TRUE	FALSE	5365371	Erucamide	C22H43NO	UAUDZVJPLUQNMU-KTKRTIGZSA-N	N=C(O)CCCCCCCCCCCC=CCCCCCCCC	Erucamide	NA	Organic compounds	Lipids and lipid-like molecules	Fatty Acyls	Fatty amides	NA	NA	NA
Licochalcone C	TRUE	FALSE	TRUE	TRUE	TRUE	FALSE	FALSE	TRUE	FALSE	9840805	Licochalcone C	C21H22O4	WBDNTJSRHDSPSR-KPKJPENVSA-N	O=C(C=CC1=CC=C(O)C(=C1OC)CC=C(C)C)C2=CC=C(O)C=C2	Licochalcone C	NA	Organic compounds	Phenylpropanoids and polyketides	Linear 1,3-diarylpropanoids	Chalcones and dihydrochalcones	Retrochalcones	NA	NA
Naltrexone	TRUE	FALSE	TRUE	TRUE	TRUE	FALSE	FALSE	TRUE	FALSE	5360515	Naltrexone	C20H23NO4	DQCKKXVULJGBQN-XFWGSAIBSA-N	c12[C@]34[C@@]5([C@H]([N@](CC6CC6)CC4)Cc2ccc(c1O[C@H]3C(=O)CC5)O)O	Naltrexone	NA	Organic compounds	Benzenoids	Phenanthrenes and derivatives	NA	NA	NA	NA
Iprovalicarb	TRUE	FALSE	TRUE	FALSE	TRUE	FALSE	FALSE	TRUE	FALSE	10958189	Pesticide3_Iprovalicarb Isomer 1*_C18H28N2O3_Isopropyl [(2S)-3-methyl-1-{[1-(4-methylphenyl)ethyl]amino}-1-oxo-2-butanyl]carbamate	C18H28N2O3	NWUWYYSKZYIQAE-WMCAAGNKSA-N	CC1=CC=C(C=C1)C(C)NC(=O)C(C(C)C)NC(=O)OC(C)C	Iprovalicarb	NA	Organic compounds	Benzenoids	Benzene and substituted derivatives	Toluenes	NA	NA	NA
Lauramidopropyl betaine	TRUE	FALSE	TRUE	TRUE	TRUE	FALSE	FALSE	TRUE	FALSE	20281	Lauramidopropyl betaine	C19H39N2O3	MRUAUOIMASANKQ-UHFFFAOYSA-O	CCCCCCCCCCCC(=O)NCCC[N+](C)(C)CC(O)=O	(Carboxymethyl)(3-dodecanamidopropyl)dimethylazanium	NA	Organic compounds	Organic acids and derivatives	Carboxylic acids and derivatives	Amino acids, peptides, and analogues	Amino acids and derivatives	Alpha amino acids and derivatives	Alpha amino acids
Denudatine	TRUE	FALSE	TRUE	TRUE	TRUE	FALSE	FALSE	TRUE	FALSE	102004484	Denudatine	C22H33NO2	FIAOWYBSINDVNF-ARXIJESMSA-N	OC1C(=C)C2CC13C4CC5C6(C)CN(CC)C4C5(CCC6)C3CC2O	(1S,2S,4R,5R,7R,8R,10R,13R,17R)-11-ethyl-13-methyl-6-methylidene-11-azahexacyclo[7.7.2.15,8.01,10.02,8.013,17]nonadecane-4,7-diol	NA	Organic compounds	Lipids and lipid-like molecules	Prenol lipids	Diterpenoids	Kaurane diterpenoids	Napelline-type diterpenoid alkaloids	NA
Thiamine monophosphate	TRUE	FALSE	TRUE	FALSE	TRUE	FALSE	FALSE	TRUE	FALSE	1131	Thiamine monophosphate	C12H18N4O4PS	HZSAJDVWZRBGIF-UHFFFAOYSA-O	Cc(n2)nc(N)c(c2)C[n+1](c1)c(C)c(CCOP(O)(O)=O)s1	3-[(4-Amino-2-methyl-5-pyrimidinyl)methyl]-4-methyl-5-[2-(phosphonooxy)ethyl]thiazolium	NA	Organic compounds	Organoheterocyclic compounds	Diazines	Pyrimidines and pyrimidine derivatives	Thiamines	Thiamine phosphates	NA
8-Gingerol	TRUE	FALSE	TRUE	TRUE	TRUE	FALSE	FALSE	TRUE	FALSE	168114	8-Gingerol	C19H30O4	BCIWKKMTBRYQJU-INIZCTEOSA-N	O=C(CCC1=CC=C(O)C(OC)=C1)CC(O)CCCCCCC	(8)-Gingerol	NA	Organic compounds	Benzenoids	Phenols	Methoxyphenols	Gingerols	NA	NA
Darutigenol	TRUE	FALSE	TRUE	FALSE	TRUE	FALSE	FALSE	TRUE	FALSE	3037565	Darutigenol	C20H34O3	NCAZLDCEJHFJDT-KHKZNYETSA-N	OCC(O)C1(C=C2CCC3C(C)(C)C(O)CCC3(C)C2CC1)C	Darutigenol	NA	Organic compounds	Lipids and lipid-like molecules	Prenol lipids	Diterpenoids	NA	NA	NA
Adenosine Phosphate	TRUE	TRUE	TRUE	TRUE	TRUE	TRUE	TRUE	TRUE	TRUE	6083	ADENOSINE 5'-MONOPHOSPHATE	C10H14N5O7P	UDMBCSSLTHHNCD-KQYNXXCUSA-N	C1=NC(=C2C(=N1)N(C=N2)[C@H]3[C@@H]([C@@H]([C@H](O3)COP(=O)(O)O)O)O)N	Adenosine Phosphate	NA	Organic compounds	Nucleosides, nucleotides, and analogues	Purine nucleotides	Purine ribonucleotides	Purine ribonucleoside monophosphates	NA	NA
3'-Adenylic acid	TRUE	FALSE	TRUE	TRUE	TRUE	FALSE	FALSE	TRUE	TRUE	41211	Adenosine 3'-monophosphate	C10H14N5O7P	LNQVTSROQXJCDD-KQYNXXCUSA-N	OC[C@@H](O1)[C@@H](OP(O)(O)=O)[C@@H](O)[C@@H]1n(c3)c(n2)c(n3)c(N)nc2	3'-Adenylic acid	NA	Organic compounds	Nucleosides, nucleotides, and analogues	Ribonucleoside 3'-phosphates	NA	NA	NA	NA
Inosine-monophosphate	TRUE	FALSE	TRUE	TRUE	TRUE	FALSE	FALSE	TRUE	FALSE	8582	INOSINE-MONOPHOSPHATE	C10H13N4O8P	GRSZFWQUAKGDAV-KQYNXXCUSA-N	O[C@@H]1[C@@H](COP(O)(O)=O)O[C@H]([C@@H]1O)N1C=NC2=C1N=CNC2=O	CID 8582	NA	Organic compounds	Nucleosides, nucleotides, and analogues	Purine nucleotides	Purine ribonucleotides	Purine ribonucleoside monophosphates	NA	NA
Panglimycin C	TRUE	FALSE	TRUE	FALSE	TRUE	FALSE	FALSE	TRUE	FALSE	23986022	NCGC00180216-02!6a,7,8-trihydroxy-3-methyl-3,4,5,6,7,12a-hexahydro-2H-benzo[a]anthracene-1,12-dione [IIN-based on: CCMSLIB00000845038]	C19H20O5	CRULJZWXPCYLAC-UHFFFAOYSA-N	CC1CC(=O)C2=C(CCC3(O)C(O)C4=C(C=CC=C4O)C(=O)C23)C1	Panglimycin C	NA	Organic compounds	Benzenoids	Tetralins	NA	NA	NA	NA
Isosulochrin	TRUE	FALSE	TRUE	TRUE	TRUE	FALSE	FALSE	TRUE	FALSE	16681742	Isosulochrin	C17H16O7	XKIBNYJGNBTYMP-UHFFFAOYSA-N	O=C(OC)C1=CC(OC)=CC(O)=C1C(=O)C2=C(O)C=C(C=C2O)C	Isosulochrin	NA	Organic compounds	Benzenoids	Benzene and substituted derivatives	Benzophenones	NA	NA	NA
Bullatine G	TRUE	FALSE	TRUE	TRUE	TRUE	FALSE	FALSE	TRUE	FALSE	102004888	Bullatine G	C22H31NO3	CBOSLVQFGANWTL-JAQKJRLSSA-N	O=C1CC2C3(CC1C(=C)C3O)C4CC5C6(C)CN(CC)C4C25C(O)CC6	(1R,2R,5R,7R,8R,10R,13R,16S,17R)-11-ethyl-7,16-dihydroxy-13-methyl-6-methylidene-11-azahexacyclo[7.7.2.15,8.01,10.02,8.013,17]nonadecan-4-one	NA	Organic compounds	Lipids and lipid-like molecules	Prenol lipids	Diterpenoids	Kaurane diterpenoids	Napelline-type diterpenoid alkaloids	NA
9-methoxy-4,4-dimethyl-13-phenyl-6,14-dioxatetracyclo[8.4.0.0?,?.0?,?]tetradeca-1,7,9-trien-11-one	TRUE	FALSE	TRUE	FALSE	TRUE	FALSE	FALSE	TRUE	FALSE	51136402	9-methoxy-4,4-dimethyl-13-phenyl-6,14-dioxatetracyclo[8.4.0.0?,?.0?,?]tetradeca-1,7,9-trien-11-one	C21H20O4	NGRRXMZEVSBATO-UHFFFAOYSA-N	O=C1C2=C(OC)C=C3OC4C(C3=C2OC(C=5C=CC=CC5)C1)C4(C)C	9-Methoxy-4,4-dimethyl-13-phenyl-6,14-dioxatetracyclo[8.4.0.02,7.03,5]tetradeca-1,7,9-trien-11-one	NA	Organic compounds	Phenylpropanoids and polyketides	Flavonoids	Pyranoflavonoids	NA	NA	NA
Piperonyl Butoxide	TRUE	FALSE	TRUE	TRUE	TRUE	FALSE	FALSE	TRUE	FALSE	5794	Pesticide4_Piperonyl butoxide_C19H30O5_Butacide	C19H30O5	FIPWRIJSWJWJAI-UHFFFAOYSA-N	CCCCOCCOCCOCC1=CC2=C(C=C1CCC)OCO2	Piperonyl Butoxide	NA	Organic compounds	Organoheterocyclic compounds	Benzodioxoles	NA	NA	NA	NA
alpha-Aminoorcein	TRUE	FALSE	TRUE	FALSE	TRUE	FALSE	FALSE	TRUE	FALSE	5036900	7-amino-8-(2,4-dihydroxy-6-methylphenyl)-1,9-dimethyl-3H-phenoxazin-3-one	C21H18N2O4	NNZHGEUZKBYASA-UHFFFAOYSA-N	CC1=CC(=CC(=C1C2=C(C3=C(C=C2N)OC4=CC(=O)C=C(C4=N3)C)C)O)O	alpha-Aminoorcein	NA	Organic compounds	Organoheterocyclic compounds	Benzoxazines	Phenoxazines	NA	NA	NA
3,6,9,12-Tetraoxatetracosan-1-ol	TRUE	FALSE	TRUE	TRUE	TRUE	FALSE	FALSE	TRUE	FALSE	78933	3,6,9,12-Tetraoxatetracosan-1-ol	C20H42O5	WPMWEFXCIYCJSA-UHFFFAOYSA-N	CCCCCCCCCCCCOCCOCCOCCOCCO	Tetraethylene glycol monododecyl ether	NA	Organic compounds	Organic oxygen compounds	Organooxygen compounds	Ethers	Dialkyl ethers	Polyethylene glycols	NA
Guanosine monophosphate	TRUE	FALSE	TRUE	TRUE	TRUE	FALSE	FALSE	TRUE	FALSE	6804	GUANOSINE MONOPHOSPHATE	C10H14N5O8P	RQFCJASXJCIDSX-UUOKFMHZSA-N	NC1=NC2=C(N=CN2[C@@H]2O[C@H](COP(O)(O)=O)[C@@H](O)[C@H]2O)C(=O)N1	CID 6804	NA	Organic compounds	Nucleosides, nucleotides, and analogues	Purine nucleotides	Purine ribonucleotides	Purine ribonucleoside monophosphates	NA	NA
Trehalose	TRUE	FALSE	TRUE	TRUE	TRUE	FALSE	FALSE	TRUE	FALSE	7427	TREHALOSE	C12H22O11	HDTRYLNUVZCQOY-LIZSDCNHSA-N	OC[C@H]1O[C@H](O[C@H]2O[C@H](CO)[C@@H](O)[C@H](O)[C@H]2O)[C@H](O)[C@@H](O)[C@@H]1O	Trehalose	NA	Organic compounds	Organic oxygen compounds	Organooxygen compounds	Carbohydrates and carbohydrate conjugates	Glycosyl compounds	O-glycosyl compounds	NA
Senkirkine	TRUE	FALSE	TRUE	TRUE	TRUE	FALSE	FALSE	TRUE	FALSE	5281752	Senkirkine	C19H27NO6	HPDHKHMHQGCNPE-QLJRNOHWSA-N	C/C=C\1/C[C@H]([C@@](C(=O)OC/C/2=C/CN(CC[C@H](C2=O)OC1=O)C)(C)O)C	Senkirkine	NA	Organic compounds	Phenylpropanoids and polyketides	Macrolides and analogues	NA	NA	NA	NA
Rosmanol	TRUE	FALSE	FALSE	TRUE	TRUE	FALSE	FALSE	TRUE	FALSE	13966122	Rosmanol	C20H26O5	LCAZOMIGFDQMNC-FORWCCJISA-N	O=C1OC2C(O)C3=CC(=C(O)C(O)=C3C14CCCC(C)(C)C24)C(C)C	Rosmanol	NA	Organic compounds	Lipids and lipid-like molecules	Prenol lipids	Terpene lactones	Diterpene lactones	NA	NA
Jasminoside B	TRUE	FALSE	FALSE	TRUE	TRUE	FALSE	FALSE	TRUE	FALSE	125181854	Jasminoside B	C16H26O8	XBRXLXOCHNGHBC-PEZGRIKUSA-N	O=C1C=C(COC2OC(CO)C(O)C(O)C2O)C(CO)C(C)(C)C1	(4S)-4-(hydroxymethyl)-5,5-dimethyl-3-[[(2R,3R,4S,5R,6R)-3,4,5-trihydroxy-6-(hydroxymethyl)oxan-2-yl]oxymethyl]cyclohex-2-en-1-one	NA	Organic compounds	Organic oxygen compounds	Organooxygen compounds	Carbohydrates and carbohydrate conjugates	Glycosyl compounds	O-glycosyl compounds	NA
Perindopril	TRUE	FALSE	TRUE	TRUE	TRUE	FALSE	FALSE	TRUE	FALSE	107807	Perindopril	C19H32N2O5	IPVQLZZIHOAWMC-QXKUPLGCSA-N	[H]OC(=O)C([H])(C([H])([H])1)N(C(=O)C([H])(C([H])([H])[H])N([H])C([H])(C(=O)OC([H])([H])C([H])([H])[H])C([H])([H])C([H])([H])C([H])([H])[H])C([H])(C([H])([H])2)C([H])(C([H])([H])C([H])([H])C([H])([H])2)1	Perindopril	NA	Organic compounds	Organic acids and derivatives	Carboxylic acids and derivatives	Amino acids, peptides, and analogues	Peptides	Dipeptides	NA
Allocryptopine	TRUE	FALSE	TRUE	FALSE	TRUE	FALSE	FALSE	TRUE	FALSE	98570	Allocryptopine	C21H23NO5	HYBRYAPKQCZIAE-UHFFFAOYSA-N	O=C1C2=CC=3OCOC3C=C2CCN(C)CC4=C(OC)C(OC)=CC=C4C1	Allocryptopine	NA	Organic compounds	Alkaloids and derivatives	Protopine alkaloids	NA	NA	NA	NA
Myristamidopropyl betaine	TRUE	FALSE	TRUE	TRUE	TRUE	FALSE	FALSE	TRUE	FALSE	100998	Myristamidopropyl betaine	C21H43N2O3	QGCUAFIULMNFPJ-UHFFFAOYSA-O	CCCCCCCCCCCCCC(=O)NCCC[N+](C)(C)CC(O)=O	N-(carboxymethyl)-N,N-dimethyl-3-(tetradecanoylamino)propan-1-aminium	NA	Organic compounds	Organic acids and derivatives	Carboxylic acids and derivatives	Amino acids, peptides, and analogues	Amino acids and derivatives	Alpha amino acids and derivatives	Alpha amino acids
Crystal violet	TRUE	FALSE	TRUE	TRUE	TRUE	FALSE	FALSE	TRUE	FALSE	3468	Crystal violet	C25H30N3	LGLFFNDHMLKUMI-UHFFFAOYSA-N	CN(C)C1=CC=C(C=C1)C(=C2C=CC(=[N+](C)C)C=C2)C3=CC=C(C=C3)N(C)C	Gentian violet cation	NA	Organic compounds	Benzenoids	Benzene and substituted derivatives	Diphenylmethanes	NA	NA	NA
Tamoxifen	TRUE	FALSE	TRUE	TRUE	TRUE	FALSE	FALSE	TRUE	FALSE	2733526	Tamoxifen	C26H29NO	NKANXQFJJICGDU-QPLCGJKRSA-N	CC\C(=C(/C1=CC=CC=C1)C1=CC=C(OCCN(C)C)C=C1)C1=CC=CC=C1	Tamoxifen	NA	Organic compounds	Phenylpropanoids and polyketides	Stilbenes	NA	NA	NA	NA
Buxtamine	TRUE	FALSE	TRUE	FALSE	TRUE	FALSE	FALSE	TRUE	FALSE	12305373	Buxtamine	C24H37NO2	KTASKRCJBXZGMH-WMYNZDBHSA-N	O=C(C)C1C(O)CC2(C)C3CCC4C(=C)C(NC)CCC54CC35CCC12C	Buxtamine	NA	Organic compounds	Lipids and lipid-like molecules	Prenol lipids	Triterpenoids	NA	NA	NA
Tangeritin	TRUE	FALSE	TRUE	FALSE	TRUE	FALSE	FALSE	TRUE	FALSE	68077	Tangeritin	C20H20O7	ULSUXBXHSYSGDT-UHFFFAOYSA-N	O=C1C=C(OC2=C(OC)C(OC)=C(OC)C(OC)=C12)C=3C=CC(OC)=CC3	Tangeretin	NA	Organic compounds	Phenylpropanoids and polyketides	Flavonoids	O-methylated flavonoids	8-O-methylated flavonoids	NA	NA
10-Gingerol	TRUE	FALSE	TRUE	TRUE	TRUE	FALSE	FALSE	TRUE	FALSE	168115	10-Gingerol	C21H34O4	AIULWNKTYPZYAN-SFHVURJKSA-N	O=C(CCC1=CC=C(O)C(OC)=C1)CC(O)CCCCCCCCC	(10)-Gingerol	NA	Organic compounds	Benzenoids	Phenols	Methoxyphenols	Gingerols	NA	NA
Casticin	TRUE	FALSE	TRUE	TRUE	TRUE	FALSE	FALSE	TRUE	FALSE	5315263	Casticin	C19H18O8	PJQLSMYMOKWUJG-UHFFFAOYSA-N	O=C1C(OC)=C(OC2=CC(OC)=C(OC)C(O)=C12)C=3C=CC(OC)=C(O)C3	Casticin	NA	Organic compounds	Phenylpropanoids and polyketides	Flavonoids	O-methylated flavonoids	7-O-methylated flavonoids	NA	NA
N-(Naphthalen-1-yl)-1-pentyl-1H-indole-3-carboxamide	TRUE	FALSE	TRUE	FALSE	TRUE	FALSE	FALSE	TRUE	FALSE	54752945	NNEI - N-1-naphthalenyl-1-pentyl-1H-indole-3-carboxamide 20 NCE	C24H24N2O	GWCQNKRMTGVYIZ-UHFFFAOYSA-N	O=C(NC1=C(C=CC=C2)C2=CC=C1)C3=CN(CCCCC)C4=C3C=CC=C4	N-(Naphthalen-1-yl)-1-pentyl-1H-indole-3-carboxamide	NA	Organic compounds	Organoheterocyclic compounds	Indoles and derivatives	Indolecarboxylic acids and derivatives	Indolecarboxamides and derivatives	NA	NA
S-Adenosylhomocysteine	TRUE	FALSE	TRUE	FALSE	TRUE	TRUE	TRUE	TRUE	TRUE	439155	S-Adenosyl-L-homocysteine	C14H20N6O5S	ZJUKTBDSGOFHSH-WFMPWKQPSA-N	OC(=O)[C@@H](N)CCSC[C@@H](O1)[C@@H](O)[C@@H](O)[C@@H]1n(c3)c(n2)c(n3)c(N)nc2	S-Adenosylhomocysteine	NA	Organic compounds	Nucleosides, nucleotides, and analogues	5'-deoxyribonucleosides	5'-deoxy-5'-thionucleosides	NA	NA	NA
Eudesmin	TRUE	FALSE	TRUE	TRUE	TRUE	FALSE	FALSE	TRUE	FALSE	73117	Eudesmin	C22H26O6	PEUUVVGQIVMSAW-RZTYQLBFSA-N	O(C1=CC=C(C=C1OC)C2OCC3C(OCC23)C4=CC=C(OC)C(OC)=C4)C	(+)-Eudesmin	NA	Organic compounds	Lignans, neolignans and related compounds	Furanoid lignans	NA	NA	NA	NA
6-[4-(2,3-dihydro-1,4-benzodioxin-6-yl)-5-methyl-1h-pyrazol-3-yl]-2,3-dihydro-1,4-benzodioxin-5-ol	TRUE	FALSE	TRUE	FALSE	TRUE	FALSE	FALSE	TRUE	FALSE	1548596	6-(4-(2,3-dihydrobenzo[b][1,4]dioxin-6-yl)-3-methyl-1H-pyrazol-5-yl)-2,3-dihydrobenzo[b][1,4]dioxin-5-ol	C20H18N2O5	XRCLPWMEBOMKMG-UHFFFAOYSA-N	OC=1C=2OCCOC2C=CC1C=3NN=C(C3C4=CC=C5OCCOC5=C4)C	6-[4-(2,3-Dihydro-1,4-benzodioxin-6-YL)-5-methyl-1H-pyrazol-3-YL]-2,3-dihydro-1,4-benzodioxin-5-OL	NA	Organic compounds	Organoheterocyclic compounds	Benzodioxanes	Benzo-1,4-dioxanes	NA	NA	NA
Bis(2-ethylhexyl) phthalate	TRUE	FALSE	TRUE	FALSE	TRUE	FALSE	FALSE	TRUE	FALSE	8343	Di(2-ethylhexyl)phthalate (DEHP)	C24H38O4	BJQHLKABXJIVAM-UHFFFAOYSA-N	CCCCC(CC)COC(=O)c1ccccc1C(=O)OCC(CC)CCCC	Bis(2-ethylhexyl) phthalate	NA	Organic compounds	Benzenoids	Benzene and substituted derivatives	Benzoic acids and derivatives	Benzoic acid esters	NA	NA
(S)-7-(2-(2-(hydroxymethyl)pyrrolidin-1-yl)-2-oxoethoxy)-2-methyl-3-phenyl-4H-chromen-4-one	TRUE	FALSE	TRUE	FALSE	TRUE	FALSE	FALSE	TRUE	FALSE	16409255	(S)-7-(2-(2-(hydroxymethyl)pyrrolidin-1-yl)-2-oxoethoxy)-2-methyl-3-phenyl-4H-chromen-4-one	C23H23NO5	XWQGRJXKNVHATI-KRWDZBQOSA-N	O=C1C2=CC=C(OCC(=O)N3CCCC3CO)C=C2OC(=C1C=4C=CC=CC4)C	7-{2-[(2S)-2-(hydroxymethyl)pyrrolidin-1-yl]-2-oxoethoxy}-2-methyl-3-phenyl-4H-chromen-4-one	NA	Organic compounds	Phenylpropanoids and polyketides	Isoflavonoids	Isoflav-2-enes	Isoflavones	NA	NA
Phillygenin	TRUE	FALSE	TRUE	TRUE	TRUE	FALSE	FALSE	TRUE	FALSE	3083590	Phillygenin	C21H24O6	CPJKKWDCUOOTEW-YJPXFSGGSA-N	OC1=CC=C(C=C1OC)C2OCC3C(OCC23)C4=CC=C(OC)C(OC)=C4	Sylvatesmin	NA	Organic compounds	Lignans, neolignans and related compounds	Furanoid lignans	NA	NA	NA	NA
Arctigenin	TRUE	FALSE	TRUE	TRUE	TRUE	FALSE	FALSE	TRUE	FALSE	64981	Arctigenin	C21H24O6	NQWVSMVXKMHKTF-JKSUJKDBSA-N	O=C1OCC(CC2=CC=C(OC)C(OC)=C2)C1CC3=CC=C(O)C(OC)=C3	Arctigenin	NA	Organic compounds	Lignans, neolignans and related compounds	Furanoid lignans	Tetrahydrofuran lignans	9,9'-epoxylignans	Dibenzylbutyrolactone lignans	NA
Tris(2-butoxyethyl) phosphate	TRUE	FALSE	TRUE	TRUE	TRUE	FALSE	FALSE	TRUE	FALSE	6540	Tris(2-butoxyethyl) phosphate	C18H39O7P	WTLBZVNBAKMVDP-UHFFFAOYSA-N	CCCCOCCOP(=O)(OCCOCCCC)OCCOCCCC	Tris(2-butoxyethyl) phosphate	NA	Organic compounds	Organic acids and derivatives	Organic phosphoric acids and derivatives	Phosphate esters	Alkyl phosphates	Trialkyl phosphates	NA
Nobiletin	TRUE	FALSE	TRUE	FALSE	TRUE	FALSE	FALSE	TRUE	FALSE	72344	Nobiletin	C21H22O8	MRIAQLRQZPPODS-UHFFFAOYSA-N	O=C1C=C(OC2=C(OC)C(OC)=C(OC)C(OC)=C12)C=3C=CC(OC)=C(OC)C3	Nobiletin	NA	Organic compounds	Phenylpropanoids and polyketides	Flavonoids	O-methylated flavonoids	8-O-methylated flavonoids	NA	NA
Triethylene glycol bis(2-ethylhexanoate)	TRUE	FALSE	TRUE	TRUE	TRUE	FALSE	FALSE	TRUE	FALSE	7185	Triethylene glycol bis(2-ethylhexanoate)	C22H42O6	FRQDZJMEHSJOPU-UHFFFAOYSA-N	CCCCC(CC)C(=O)OCCOCCOCCOC(=O)C(CC)CCCC	2,2'-Ethylenedioxydiethyl bis(2-ethylhexanoate)	NA	Organic compounds	Lipids and lipid-like molecules	Fatty Acyls	Fatty acid esters	NA	NA	NA
(E)-10,10-dimethyl-10a-(3-(pentyloxy)styryl)-3,4,10,10a-tetrahydropyrimido[1,2-a]indol-2-ol	TRUE	FALSE	TRUE	FALSE	TRUE	FALSE	FALSE	TRUE	FALSE	5935756	(E)-10,10-dimethyl-10a-(3-(pentyloxy)styryl)-3,4,10,10a-tetrahydropyrimido[1,2-a]indol-2-ol	C26H32N2O2	IEFRVMKLIFGNMU-JQIJEIRASA-N	OC1=NC2(C=CC=3C=CC=C(OCCCCC)C3)N(C=4C=CC=CC4C2(C)C)CC1	10,10-dimethyl-10a-{(E)-2-[3-(pentyloxy)phenyl]ethenyl}-3,4,10,10a-tetrahydropyrimido[1,2-a]indol-2-ol	NA	Organic compounds	Organoheterocyclic compounds	Indoles and derivatives	NA	NA	NA	NA
Gelomulide N	TRUE	FALSE	TRUE	FALSE	TRUE	FALSE	FALSE	TRUE	FALSE	24775138	NCGC00347704-02_C24H32O7_2H-Oxireno[1,10a]phenanthro[3,2-b]furan-10(11bH)-one, 5,7-bis(acetyloxy)-3,3a,4,5,6,7,7a,7b,8,8a-decahydro-4,4,7a,11-tetramethyl-, (1aS,3aR,5S,7S,7aR,7bS,8aR,11bR)-	C24H32O7	YOELDOOOBJSHSZ-SRFZOMHBSA-N	CC(=O)O[C@H]1C[C@H](OC(C)=O)[C@]2(C)[C@H](CC[C@@]34O[C@@H]3C/5=C(C)/C(=O)O[C@@H]5C[C@@H]24)C1(C)C	Gelomulide N	NA	Organic compounds	Organoheterocyclic compounds	Naphthofurans	NA	NA	NA	NA
Protostemotinine	TRUE	FALSE	TRUE	FALSE	TRUE	FALSE	FALSE	TRUE	FALSE	53463051	Protostemotinine	C23H29NO6	SKYPPFSYUDCEQR-UHFFFAOYSA-N	O=C1OC2(C(=O)C(=C3CCCCN4C(CCC342)C5OC(=O)C(C)C5)C)C(OC)=C1C	(3S,11R,11aR)-3'-Methoxy-4',9-dimethyl-3beta-[[(2S,4S)-4-methyl-5-oxotetrahydrofuran]-2-yl]-2,3,5,6,7,8-hexahydrospiro[1H-cyclopenta[b]pyrrolo[1,2-a]azepine-11(10H),2'(5'H)-furan]-5',10-dione	NA	Organic compounds	Organoheterocyclic compounds	Azepanes	NA	NA	NA	NA
Zamifenacin	TRUE	FALSE	TRUE	TRUE	TRUE	FALSE	FALSE	TRUE	FALSE	3086618	Zamifenacin	C27H29NO3	BDNFQGRSKSQXRI-XMMPIXPASA-N	C(CC1=CC2=C(OCO2)C=C1)N1CCC[C@H](C1)OC(C1=CC=CC=C1)C1=CC=CC=C1	Zamifenacin	NA	Organic compounds	Benzenoids	Benzene and substituted derivatives	Diphenylmethanes	NA	NA	NA
Protostemonine	TRUE	FALSE	TRUE	TRUE	TRUE	FALSE	FALSE	TRUE	FALSE	25256772	Protostemonine	C23H31NO6	JDGNFRYDHRYXNL-ROHJGGRPSA-N	O=C1OC(C(OC)=C1C)=C2OC3CCCN4C(CCC4C3C2C)C5OC(=O)C(C)C5	Protostemonine	NA	Organic compounds	Alkaloids and derivatives	Stemona alkaloids	Stemoamide-type alkaloids	NA	NA	NA
N-(3-Methoxybenzyl)oleamide	TRUE	FALSE	TRUE	TRUE	TRUE	FALSE	FALSE	TRUE	FALSE	73346080	N-(3-Methoxybenzyl)oleamide	C26H43NO2	ZMKZIKHBSPDWEF-KHPPLWFESA-N	O=C(NCC=1C=CC=C(OC)C1)CCCCCCCC=CCCCCCCCC	(9Z)-N-[(3-Methoxyphenyl)methyl]-9-octadecenamide	NA	Organic compounds	Benzenoids	Phenol ethers	Anisoles	NA	NA	NA
13-alpha-(21)-Epoxyeurycomanone	TRUE	FALSE	TRUE	FALSE	TRUE	FALSE	FALSE	TRUE	FALSE	118708397	13-alpha-(21)-Epoxyeurycomanone	C20H24O10	MOCOVNGOINOTNW-XXJDAYKBSA-N	O=C1OC2CC3C(=CC(=O)C(O)C3(C)C4C5(O)OCC24C(O)(C1O)C6(OC6)C5O)C	(1R,4S,5R,6S,7R,8R,11R,13S,17S,18S,19R)-4,5,7,8,17-pentahydroxy-14,18-dimethylspiro[3,10-dioxapentacyclo[9.8.0.01,7.04,19.013,18]nonadec-14-ene-6,2'-oxirane]-9,16-dione	NA	Organic compounds	Lipids and lipid-like molecules	Prenol lipids	Terpene lactones	Quassinoids	NA	NA
2-methyl-4-oxo-3-[2-(7H-purin-6-ylamino)ethyl]-3,4,5,6-tetrahydro-2H-2,6-methano-1,3-benzoxazocine-5-carboxamide	TRUE	FALSE	TRUE	TRUE	TRUE	FALSE	FALSE	TRUE	FALSE	129895234	3-(2-((7H-purin-6-yl)amino)ethyl)-2-methyl-4-oxo-3,4,5,6-tetrahydro-2H-2,6-methanobenzo[g][1,3]oxazocine-5-carboxamide	C20H21N7O3	MMJORIFPGDWBAA-UHFFFAOYSA-N	O=C(N)C1C(=O)N(CCNC2=NC=NC=3N=CNC32)C4(OC=5C=CC=CC5C1C4)C	2-methyl-4-oxo-3-[2-(7H-purin-6-ylamino)ethyl]-3,4,5,6-tetrahydro-2H-2,6-methano-1,3-benzoxazocine-5-carboxamide	NA	Organic compounds	Organoheterocyclic compounds	Imidazopyrimidines	Purines and purine derivatives	6-aminopurines	6-alkylaminopurines	NA
Ncgc00384740-01_c21h34o9_2(1h)-azulenone, 6-(beta-d-glucopyranosyloxy)-4,5,6,7,8,8a-hexahydro-5-hydroxy-5-(1-hydroxy-1-methylethyl)-3,8-dimethyl-	TRUE	FALSE	FALSE	TRUE	TRUE	FALSE	FALSE	TRUE	FALSE	51136495	NCGC00384740-01_C21H34O9_2(1H)-Azulenone, 6-(beta-D-glucopyranosyloxy)-4,5,6,7,8,8a-hexahydro-5-hydroxy-5-(1-hydroxy-1-methylethyl)-3,8-dimethyl-	C21H34O9	HVAVGMDRUJHUOH-UURFWDJCSA-N	CC1CC(O[C@@H]2O[C@H](CO)[C@@H](O)[C@H](O)[C@H]2O)C(O)(CC/3=C(C)/C(=O)CC13)C(C)(C)O	5-hydroxy-5-(2-hydroxypropan-2-yl)-3,8-dimethyl-6-[(2S,3R,4S,5S,6R)-3,4,5-trihydroxy-6-(hydroxymethyl)oxan-2-yl]oxy-1,4,6,7,8,8a-hexahydroazulen-2-one	NA	Organic compounds	Lipids and lipid-like molecules	Prenol lipids	Terpene glycosides	NA	NA	NA
1-Hexadecanoyl-sn-glycero-3-phosphoethanolamine	TRUE	FALSE	TRUE	TRUE	TRUE	FALSE	FALSE	TRUE	FALSE	9547069	1-palmitoyl-2-hydroxy-sn-glycero-3-phosphoethanolamine	C21H44NO7P	YVYMBNSKXOXSKW-HXUWFJFHSA-N	[H][C@@](O)(COC(=O)CCCCCCCCCCCCCCC)COP(O)(=O)OCCN	1-Hexadecanoyl-sn-glycero-3-phosphoethanolamine	NA	Organic compounds	Lipids and lipid-like molecules	Glycerophospholipids	Glycerophosphoethanolamines	Lysophosphatidylethanolamines	1-acyl-sn-glycero-3-phosphoethanolamines	NA
Diosmetin-7-O-beta-D-glucopyranoside	TRUE	FALSE	TRUE	TRUE	TRUE	FALSE	FALSE	TRUE	FALSE	11016019	Diosmetin-7-O-beta-D-glucopyranoside	C22H22O11	WKUHPOMCLBLCOV-MIUGBVLSSA-N	O=C1C=C(OC2=CC(OC3OC(CO)C(O)C(O)C3O)=CC(O)=C12)C=4C=CC(OC)=C(O)C4	Diosmetin 7-O-beta-D-glucopyranoside	NA	Organic compounds	Phenylpropanoids and polyketides	Flavonoids	Flavonoid glycosides	Flavonoid O-glycosides	Flavonoid-7-O-glycosides	NA
Yangambin	TRUE	FALSE	TRUE	TRUE	TRUE	FALSE	FALSE	TRUE	FALSE	24838285	Yangambin	C24H30O8	HRLFUIXSXUASEX-VDJKQJETSA-N	O(C=1C=C(C=C(OC)C1OC)C2OCC3C(OCC23)C4=CC(OC)=C(OC)C(OC)=C4)C	(3aR,6S,6aR)-3,6-bis(3,4,5-trimethoxyphenyl)-1,3,3a,4,6,6a-hexahydrofuro[3,4-c]furan	NA	Organic compounds	Lignans, neolignans and related compounds	Furanoid lignans	NA	NA	NA	NA
Raloxifene	TRUE	FALSE	TRUE	FALSE	TRUE	FALSE	FALSE	TRUE	FALSE	5035	Raloxifene	C28H27NO4S	GZUITABIAKMVPG-UHFFFAOYSA-N	OC1=CC=C(C=C1)C1=C(C(=O)C2=CC=C(OCCN3CCCCC3)C=C2)C2=CC=C(O)C=C2S1	Raloxifene	NA	Organic compounds	Organic oxygen compounds	Organooxygen compounds	Carbonyl compounds	Ketones	Aryl ketones	Phenylketones
N-[4-[(9S,13R)-16-hydroxy-7,9,13-trimethyl-5-oxapentacyclo[10.8.0.02,9.04,8.013,18]icosa-6,18-dien-6-yl]-2-methylbutyl]acetamide	TRUE	FALSE	TRUE	TRUE	TRUE	FALSE	FALSE	TRUE	FALSE	16395477	N-(4-((6aR,8aS)-4-hydroxy-6a,8a,9-trimethyl-3,4,5,6,6a,6b,7,8,8a,8b,11a,12,12a,12b-tetradecahydro-1H-naphtho[2',1':4,5]indeno[2,1-b]furan-10-yl)-2-methylbutyl)acetamide	C29H45NO3	CNHACNVJEKRLHF-UDCIVARJSA-N	O=C(NCC(C)CCC=1OC2CC3C4CC=C5CC(O)CCC5(C)C4CCC3(C)C2C1C)C	N-[4-[(9S,13R)-16-hydroxy-7,9,13-trimethyl-5-oxapentacyclo[10.8.0.02,9.04,8.013,18]icosa-6,18-dien-6-yl]-2-methylbutyl]acetamide	NA	Organic compounds	Lipids and lipid-like molecules	Steroids and steroid derivatives	Furostanes and derivatives	NA	NA	NA
LPE 18:1	TRUE	TRUE	TRUE	TRUE	TRUE	FALSE	FALSE	TRUE	FALSE	25200684	LPE 18:1	C23H46NO7P	PYVRVRFVLRNJLY-UHFFFAOYSA-N	O=C(OCC(O)COP(=O)(O)OCCN)CCCCCCCC=CCCCCCCCC	2-Azaniumylethyl (2-hydroxy-3-octadec-9-enoyloxypropyl) phosphate	NA	Organic compounds	Lipids and lipid-like molecules	Glycerophospholipids	Glycerophosphoethanolamines	Lysophosphatidylethanolamines	1-acyl-sn-glycero-3-phosphoethanolamines	NA
1-Pentadecanoyl-sn-glycero-3-phosphocholine	TRUE	FALSE	TRUE	TRUE	TRUE	FALSE	FALSE	TRUE	FALSE	24779458	1-pentadecanoyl-2-hydroxy-sn-glycero-3-phosphocholine	C23H48NO7P	RJZVWDTYEWCUAR-JOCHJYFZSA-N	[H][C@@](O)(COC(=O)CCCCCCCCCCCCCC)COP([O-])(=O)OCC[N+](C)(C)C	1-Pentadecanoyl-sn-glycero-3-phosphocholine	NA	Organic compounds	Lipids and lipid-like molecules	Glycerophospholipids	Glycerophosphocholines	Lysophosphatidylcholines	1-acyl-sn-glycero-3-phosphocholines	NA
T-2 Toxin	TRUE	FALSE	TRUE	TRUE	TRUE	FALSE	FALSE	TRUE	FALSE	5284461	T-2 Toxin	C24H34O9	BXFOFFBJRFZBQZ-QYWOHJEZSA-N	CC1=C[C@@H]2[C@](C[C@@H]1OC(=O)CC(C)C)([C@]3([C@@H]([C@H]([C@H]([C@@]34CO4)O2)O)OC(=O)C)C)COC(=O)C	T-2 Toxin	NA	Organic compounds	Lipids and lipid-like molecules	Prenol lipids	Sesquiterpenoids	Trichothecenes	NA	NA
PC(16:0/0:0)	TRUE	FALSE	TRUE	TRUE	TRUE	FALSE	FALSE	TRUE	FALSE	86554	PC(16:0/0:0)	C24H50NO7P	ASWBNKHCZGQVJV-UHFFFAOYSA-N	CCCCCCCCCCCCCCCC(=O)OCC(O)COP([O-])(=O)OCC[N+](C)(C)C	1-Palmitoylphosphatidylcholine	NA	Organic compounds	Lipids and lipid-like molecules	Glycerophospholipids	Glycerophosphocholines	Lysophosphatidylcholines	1-acyl-sn-glycero-3-phosphocholines	NA
Mogrol	TRUE	FALSE	TRUE	TRUE	TRUE	FALSE	FALSE	TRUE	FALSE	129539769	Mogrol	C30H52O4	JLYBBRAAICDTIS-LWEHFMDWSA-N	OC(CCC(C)C1CCC2(C)C3CC=C4C(CCC(O)C4(C)C)C3(C)C(O)CC12C)C(O)(C)C	(3S,8R,9S,10R,11R,13S,14S,17S)-17-[(2R,5R)-5,6-dihydroxy-6-methylheptan-2-yl]-4,4,9,13,14-pentamethyl-2,3,7,8,10,11,12,15,16,17-decahydro-1H-cyclopenta[a]phenanthrene-3,11-diol	NA	Organic compounds	Lipids and lipid-like molecules	Steroids and steroid derivatives	Cucurbitacins	NA	NA	NA
panaxatriol	TRUE	FALSE	TRUE	TRUE	TRUE	FALSE	FALSE	TRUE	FALSE	73599	panaxatriol	C30H52O4	QFJUYMMIBFBOJY-UXZRXANASA-N	OC1CC2C3(C)CCC(O)C(C)(C)C3C(O)CC2(C)C4(C)CCC(C14)C5(OC(C)(C)CCC5)C	Panaxatriol	NA	Organic compounds	Lipids and lipid-like molecules	Prenol lipids	Terpene glycosides	Triterpene glycosides	Triterpene saponins	NA
Rhodamine B	TRUE	FALSE	TRUE	TRUE	TRUE	FALSE	FALSE	TRUE	FALSE	6694	Rhodamine B	C28H31ClN2O3	PYWVYCXTNDRMGF-UHFFFAOYSA-N	[Cl-].O=C(O)C=1C=CC=CC1C=2C=3C=CC(=CC3OC4=CC(C=CC42)=[N+](CC)CC)N(CC)CC	Rhodamine B	NA	Organic compounds	Organoheterocyclic compounds	Benzopyrans	1-benzopyrans	Dibenzopyrans	Xanthenes	NA
1-Heptadecanoyl-sn-glycero-3-phosphocholine	TRUE	FALSE	TRUE	TRUE	TRUE	FALSE	FALSE	TRUE	FALSE	24779463	1-heptadecanoyl-2-hydroxy-sn-glycero-3-phosphocholine	C25H52NO7P	SRRQPVVYXBTRQK-XMMPIXPASA-N	[H][C@@](O)(COC(=O)CCCCCCCCCCCCCCCC)COP([O-])(=O)OCC[N+](C)(C)C	1-Heptadecanoyl-sn-glycero-3-phosphocholine	NA	Organic compounds	Lipids and lipid-like molecules	Glycerophospholipids	Glycerophosphocholines	Lysophosphatidylcholines	1-acyl-sn-glycero-3-phosphocholines	NA
LPC 18:2	TRUE	FALSE	TRUE	TRUE	TRUE	FALSE	FALSE	TRUE	FALSE	25200694	LPC 18:2	C26H50NO7P	SPJFYYJXNPEZDW-UHFFFAOYSA-N	O=C(OCC(O)COP(=O)([O-])OCC[N+](C)(C)C)CCCCCCCC=CCC=CCCCCC	(2-Hydroxy-3-octadeca-9,12-dienoyloxypropyl) 2-(trimethylazaniumyl)ethyl phosphate	NA	Organic compounds	Lipids and lipid-like molecules	Glycerophospholipids	Glycerophosphocholines	Lysophosphatidylcholines	1-acyl-sn-glycero-3-phosphocholines	NA
LPC 18:1	TRUE	FALSE	TRUE	TRUE	TRUE	FALSE	FALSE	TRUE	FALSE	3082003	LPC 18:1	C26H52NO7P	YAMUFBLWGFFICM-UHFFFAOYSA-N	O=C(OCC(O)COP(=O)([O-])OCC[N+](C)(C)C)CCCCCCCC=CCCCCCCCC	(2-Hydroxy-3-octadec-9-enoyloxypropyl) 2-(trimethylazaniumyl)ethyl phosphate	NA	Organic compounds	Lipids and lipid-like molecules	Glycerophospholipids	Glycerophosphocholines	Lysophosphatidylcholines	1-acyl-sn-glycero-3-phosphocholines	NA
2-O-Acetyl-20-hydroxyecdysone	TRUE	FALSE	FALSE	TRUE	TRUE	FALSE	FALSE	TRUE	FALSE	11060408	2-O-Acetyl-20-hydroxyecdysone	C29H46O8	TXLUXHSVMYTTCI-FORVDKSSSA-N	O=C(OC1CC2(C)C3C(=CC(=O)C2CC1O)C4(O)CCC(C(O)(C)C(O)CCC(O)(C)C)C4(C)CC3)C	2-O-Acetyl-20-hydroxyecdysone	NA	Organic compounds	Lipids and lipid-like molecules	Steroids and steroid derivatives	Bile acids, alcohols and derivatives	Hydroxy bile acids, alcohols and derivatives	Pentahydroxy bile acids, alcohols and derivatives	NA
Oleaside A	TRUE	FALSE	FALSE	TRUE	TRUE	FALSE	FALSE	TRUE	FALSE	434211	Oleaside A	C30H44O7	DFDVWAJDFYYBAC-UHFFFAOYSA-N	O=C1OCC(=C1)C2CCC34C(=O)C2(C)CCC3C5(C)CCC(OC6OC(C)C(O)C(OC)C6)CC5CC4	3-[6-(5-hydroxy-4-methoxy-6-methyloxan-2-yl)oxy-9,13-dimethyl-17-oxo-14-tetracyclo[11.3.1.01,10.04,9]heptadecanyl]-2H-furan-5-one	NA	Organic compounds	Organic oxygen compounds	Organooxygen compounds	Carbohydrates and carbohydrate conjugates	Glycosyl compounds	O-glycosyl compounds	NA
LysoPC(0:0/18:0)	TRUE	FALSE	TRUE	TRUE	TRUE	FALSE	FALSE	TRUE	FALSE	24779491	LysoPC(0:0/18:0)	C26H54NO7P	IQGPMZRCLCCXAG-RUZDIDTESA-N	CCCCCCCCCCCCCCCCCC(=O)O[C@H](CO)COP(=O)([O-])OCC[N+](C)(C)C	2-Stearoyl-sn-glycero-3-phosphocholine	NA	Organic compounds	Lipids and lipid-like molecules	Glycerophospholipids	Glycerophosphocholines	Lysophosphatidylcholines	2-acyl-sn-glycero-3-phosphocholines	NA
dehydroxynocardamine	TRUE	FALSE	TRUE	TRUE	TRUE	FALSE	FALSE	TRUE	FALSE	11606728	dehydroxynocardamine	C27H48N6O8	ABHHIGWFFMCQOC-UHFFFAOYSA-N	O=C1N(O)CCCCCN=C(O)CCC(=O)N(O)CCCCCN=C(O)CCC(O)=NCCCCCN=C(O)CC1	Dehydroxynocardamine	NA	Organic compounds	Phenylpropanoids and polyketides	Macrolactams	NA	NA	NA	NA
Acetamide	TRUE	FALSE	TRUE	TRUE	TRUE	FALSE	FALSE	FALSE	TRUE	178	Acetamide	C2H5NO	DLFVBJFMPXGRIB-UHFFFAOYSA-N	CC(=O)N	Acetamide	NA	Organic compounds	Organic acids and derivatives	Carboximidic acids and derivatives	Carboximidic acids	NA	NA	NA
Furan	TRUE	FALSE	TRUE	TRUE	TRUE	FALSE	FALSE	FALSE	TRUE	8029	Furan	C4H4O	YLQBMQCUIZJEEH-UHFFFAOYSA-N	C1=COC=C1	Furan	NA	Organic compounds	Organoheterocyclic compounds	Heteroaromatic compounds	NA	NA	NA	NA
1-Pyrroline	TRUE	FALSE	TRUE	TRUE	TRUE	FALSE	FALSE	FALSE	TRUE	79803	1-Pyrroline	C4H7N	ZVJHJDDKYZXRJI-UHFFFAOYSA-N	C1CC=NC1	1-Pyrroline	NA	Organic compounds	Organoheterocyclic compounds	Pyrrolines	NA	NA	NA	NA
(+)-2,3-Dihydro-3-methyl-1H-pyrrole	TRUE	FALSE	TRUE	TRUE	TRUE	FALSE	FALSE	FALSE	TRUE	22419314	(+)-2,3-Dihydro-3-methyl-1H-pyrrole	C5H9N	VLBGIFUKQYTZCN-UHFFFAOYSA-N	CC1CNC=C1	(+)-2,3-Dihydro-3-methyl-1H-pyrrole	NA	Organic compounds	Organoheterocyclic compounds	Pyrrolines	NA	NA	NA	NA
2-Pyrrolidinone	TRUE	FALSE	TRUE	TRUE	TRUE	FALSE	FALSE	FALSE	TRUE	12025	2-Pyrrolidinone	C4H7NO	HNJBEVLQSNELDL-UHFFFAOYSA-N	C1CC(=O)NC1	2-Pyrrolidinone	NA	Organic compounds	Organoheterocyclic compounds	Pyrrolidines	Pyrrolidones	Pyrrolidine-2-ones	NA	NA
4-Aminobutanal	TRUE	FALSE	TRUE	TRUE	TRUE	FALSE	FALSE	FALSE	TRUE	118	4-Aminobutanal	C4H9NO	DZQLQEYLEYWJIB-UHFFFAOYSA-N	C(CC=O)CN	4-Aminobutanal	NA	Organic compounds	Organic oxygen compounds	Organooxygen compounds	Carbonyl compounds	Aldehydes	Alpha-hydrogen aldehydes	NA
Deanol	TRUE	FALSE	TRUE	TRUE	TRUE	FALSE	FALSE	FALSE	TRUE	7902	Deanol	C4H11NO	UEEJHVSXFDXPFK-UHFFFAOYSA-N	CN(C)CCO	Deanol	NA	Organic compounds	Organic nitrogen compounds	Organonitrogen compounds	Amines	Alkanolamines	1,2-aminoalcohols	NA
Phenol	TRUE	FALSE	TRUE	TRUE	TRUE	FALSE	FALSE	FALSE	TRUE	996	Phenol	C6H6O	ISWSIDIOOBJBQZ-UHFFFAOYSA-N	C1=CC=C(C=C1)O	Phenol	NA	Organic compounds	Benzenoids	Phenols	1-hydroxy-4-unsubstituted benzenoids	NA	NA	NA
Furfural	TRUE	FALSE	TRUE	FALSE	TRUE	FALSE	FALSE	FALSE	TRUE	7362	Furfural	C5H4O2	HYBBIBNJHNGZAN-UHFFFAOYSA-N	C1=COC(=C1)C=O	Furfural	NA	Organic compounds	Organic oxygen compounds	Organooxygen compounds	Carbonyl compounds	Aldehydes	Aryl-aldehydes	NA
Methylpyrrolidone	TRUE	FALSE	TRUE	TRUE	TRUE	FALSE	FALSE	FALSE	TRUE	13387	Methylpyrrolidone	C5H9NO	SECXISVLQFMRJM-UHFFFAOYSA-N	CN1CCCC1=O	Methylpyrrolidone	NA	Organic compounds	Organoheterocyclic compounds	Pyrrolidines	N-alkylpyrrolidines	NA	NA	NA
5-Aminopentanal	TRUE	FALSE	TRUE	TRUE	TRUE	FALSE	FALSE	FALSE	TRUE	443849	5-Aminopentanal	C5H11NO	SZBGXBOFCGNPEU-UHFFFAOYSA-N	C(CCN)CC=O	5-Aminopentanal	NA	Organic compounds	Organic oxygen compounds	Organooxygen compounds	Carbonyl compounds	Aldehydes	Alpha-hydrogen aldehydes	NA
Bicyclo[3.3.0]oct-2-ene	TRUE	FALSE	TRUE	TRUE	TRUE	FALSE	FALSE	FALSE	TRUE	79127	Bicyclo[3.3.0]oct-2-ene	C8H12	KEHFJHPSOFFXBO-UHFFFAOYSA-N	C1CC2CC=CC2C1	Bicyclo[3.3.0]oct-2-ene	NA	Organic compounds	Hydrocarbons	Polycyclic hydrocarbons	NA	NA	NA	NA
Catechol	TRUE	FALSE	TRUE	FALSE	TRUE	FALSE	FALSE	FALSE	TRUE	289	Catechol	C6H6O2	YCIMNLLNPGFGHC-UHFFFAOYSA-N	C1=CC=C(C(=C1)O)O	Catechol	NA	Organic compounds	Benzenoids	Phenols	Benzenediols	Catechols	NA	NA
3-Amino-2-piperidone	TRUE	FALSE	TRUE	TRUE	TRUE	FALSE	FALSE	FALSE	TRUE	5200225	3-Aminopiperidin-2-one	C5H10N2O	YCCMTCQQDULIFE-UHFFFAOYSA-N	C1CC(C(=O)NC1)N	3-Amino-2-piperidone	NA	Organic compounds	Organic acids and derivatives	Carboxylic acids and derivatives	Amino acids, peptides, and analogues	Amino acids and derivatives	Alpha amino acids and derivatives	Alpha amino acid amides
N-Butylacetamide	TRUE	FALSE	TRUE	FALSE	TRUE	FALSE	FALSE	FALSE	TRUE	61265	N-Butylacetamide	C6H13NO	GYLDXXLJMRTVSS-UHFFFAOYSA-N	CCCCNC(=O)C	N-Butylacetamide	NA	Organic compounds	Organic acids and derivatives	Carboxylic acids and derivatives	Carboxylic acid derivatives	Carboxylic acid amides	Acetamides	NA
5-Aminovaleric acid	TRUE	FALSE	TRUE	FALSE	TRUE	FALSE	FALSE	FALSE	TRUE	138	w/o MS2: 5-Aminovaleric acid	C5H11NO2	JJMDCOVWQOJGCB-UHFFFAOYSA-N	C(CCN)CC(=O)O	5-Aminovaleric acid	NA	Organic compounds	Organic acids and derivatives	Carboxylic acids and derivatives	Amino acids, peptides, and analogues	Amino acids and derivatives	Delta amino acids and derivatives	NA
2-Methylserine	TRUE	FALSE	TRUE	TRUE	TRUE	FALSE	FALSE	FALSE	TRUE	94309	2-Methylserine	C4H9NO3	CDUUKBXTEOFITR-UHFFFAOYSA-N	CC(CO)(C(=O)O)N	DL-2-Methylserine	NA	Organic compounds	Organic acids and derivatives	Carboxylic acids and derivatives	Amino acids, peptides, and analogues	Amino acids and derivatives	Alpha amino acids and derivatives	Alpha amino acids
l-Pipecolic acid	TRUE	FALSE	TRUE	FALSE	TRUE	FALSE	FALSE	FALSE	TRUE	439227	l-Pipecolic acid	C6H11NO2	HXEACLLIILLPRG-YFKPBYRVSA-N	C1CCN[C@@H](C1)C(=O)O	Pipecolic acid, (-)-	NA	Organic compounds	Organic acids and derivatives	Carboxylic acids and derivatives	Amino acids, peptides, and analogues	Amino acids and derivatives	Alpha amino acids and derivatives	Alpha amino acids
3-Methyl-2-oxovaleric acid	TRUE	FALSE	TRUE	FALSE	TRUE	FALSE	FALSE	FALSE	TRUE	47	3-Methyl-2-oxovaleric acid	C6H10O3	JVQYSWDUAOAHFM-UHFFFAOYSA-N	CCC(C)C(=O)C(=O)O	3-Methyl-2-oxovaleric acid	NA	Organic compounds	Organic acids and derivatives	Keto acids and derivatives	Short-chain keto acids and derivatives	NA	NA	NA
l-Isoleucine	TRUE	FALSE	TRUE	TRUE	TRUE	FALSE	FALSE	FALSE	TRUE	6306	l-Isoleucine	C6H13NO2	AGPKZVBTJJNPAG-WHFBIAKZSA-N	CC[C@H](C)[C@@H](C(=O)O)N	l-Isoleucine	NA	Organic compounds	Organic acids and derivatives	Carboxylic acids and derivatives	Amino acids, peptides, and analogues	Amino acids and derivatives	Alpha amino acids and derivatives	Isoleucine and derivatives
Phenylacetic Acid	TRUE	FALSE	TRUE	FALSE	TRUE	FALSE	FALSE	FALSE	TRUE	999	Phenylacetic Acid	C8H8O2	WLJVXDMOQOGPHL-UHFFFAOYSA-N	C1=CC=C(C=C1)CC(=O)O	Phenylacetic Acid	NA	Organic compounds	Benzenoids	Benzene and substituted derivatives	NA	NA	NA	NA
3-Hydroxybenzoic acid	TRUE	FALSE	TRUE	TRUE	TRUE	FALSE	FALSE	FALSE	TRUE	7420	3-Hydroxybenzoic acid	C7H6O3	IJFXRHURBJZNAO-UHFFFAOYSA-N	C1=CC(=CC(=C1)O)C(=O)O	3-Hydroxybenzoic acid	NA	Organic compounds	Benzenoids	Benzene and substituted derivatives	Benzoic acids and derivatives	Hydroxybenzoic acid derivatives	NA	NA
N-methyl-D-aspartic acid	TRUE	FALSE	TRUE	TRUE	TRUE	FALSE	FALSE	FALSE	TRUE	22880	N-methyl-D-aspartic acid	C5H9NO4	HOKKHZGPKSLGJE-GSVOUGTGSA-N	CN[C@H](CC(=O)O)C(=O)O	N-methyl-D-aspartic acid	NA	Organic compounds	Organic acids and derivatives	Carboxylic acids and derivatives	Amino acids, peptides, and analogues	Amino acids and derivatives	Alpha amino acids and derivatives	Aspartic acid and derivatives
Methionine sulfoxide	TRUE	FALSE	TRUE	TRUE	TRUE	FALSE	FALSE	FALSE	TRUE	847	Methionine sulfoxide	C5H11NO3S	QEFRNWWLZKMPFJ-UHFFFAOYSA-N	CS(=O)CCC(C(=O)O)N	Methionine sulfoxide, DL-	NA	Organic compounds	Organic acids and derivatives	Carboxylic acids and derivatives	Amino acids, peptides, and analogues	Amino acids and derivatives	Alpha amino acids and derivatives	Alpha amino acids
3-Methylhistidine	TRUE	FALSE	TRUE	TRUE	TRUE	FALSE	FALSE	FALSE	TRUE	64969	3-Methyl-L-histidine	C7H11N3O2	JDHILDINMRGULE-LURJTMIESA-N	CN1C=NC=C1C[C@@H](C(=O)O)N	3-Methylhistidine	NA	Organic compounds	Organic acids and derivatives	Carboxylic acids and derivatives	Amino acids, peptides, and analogues	Amino acids and derivatives	Alpha amino acids and derivatives	Histidine and derivatives
cis-4-Octenedioic acid	TRUE	TRUE	TRUE	TRUE	TRUE	FALSE	FALSE	FALSE	TRUE	11805205	cis-4-Octenedioic acid	C8H12O4	LQVYKEXVMZXOAH-UPHRSURJSA-N	C(CC(=O)O)/C=C\CCC(=O)O	cis-4-Octenedioic acid	NA	Organic compounds	Lipids and lipid-like molecules	Fatty Acyls	Fatty acids and conjugates	Medium-chain fatty acids	NA	NA
canavanine	TRUE	FALSE	TRUE	FALSE	TRUE	FALSE	FALSE	FALSE	TRUE	439202	L-canavanine	C5H12N4O3	FSBIGDSBMBYOPN-VKHMYHEASA-N	C(CON=C(N)N)[C@@H](C(=O)O)N	L-Canavanine	NA	Organic compounds	Organic acids and derivatives	Carboxylic acids and derivatives	Amino acids, peptides, and analogues	Amino acids and derivatives	Alpha amino acids and derivatives	Alpha amino acids
Dihydrocaffeic acid	TRUE	FALSE	TRUE	TRUE	TRUE	FALSE	FALSE	FALSE	TRUE	348154	Dihydrocaffeic acid	C9H10O4	DZAUWHJDUNRCTF-UHFFFAOYSA-N	C1=CC(=C(C=C1CCC(=O)O)O)O	3,4-Dihydroxyphenylpropionic acid	NA	Organic compounds	Phenylpropanoids and polyketides	Phenylpropanoic acids	NA	NA	NA	NA
Paraquat	TRUE	FALSE	FALSE	TRUE	TRUE	FALSE	FALSE	FALSE	TRUE	15939	Paraquat	C12H14N2	INFDPOAKFNIJBF-UHFFFAOYSA-N	C[N+]1=CC=C(C=C1)C2=CC=[N+](C=C2)C	Paraquat	NA	Organic compounds	Organoheterocyclic compounds	Pyridines and derivatives	Bipyridines and oligopyridines	NA	NA	NA
1-(2-Aminopropanoyl)pyrrolidine-2-carboxylic acid	TRUE	FALSE	FALSE	TRUE	TRUE	FALSE	FALSE	FALSE	TRUE	418040	1-(2-Aminopropanoyl)pyrrolidine-2-carboxylic acid	C8H14N2O3	WPWUFUBLGADILS-UHFFFAOYSA-N	CC(C(=O)N1CCCC1C(=O)O)N	1-(2-Aminopropanoyl)pyrrolidine-2-carboxylic acid	NA	Organic compounds	Organic acids and derivatives	Carboxylic acids and derivatives	Amino acids, peptides, and analogues	Peptides	Dipeptides	NA
Lysyl-Isoleucine	TRUE	FALSE	TRUE	TRUE	TRUE	FALSE	FALSE	FALSE	TRUE	7010499	Lysyl-Isoleucine	C12H25N3O3	FMIIKPHLJKUXGE-GUBZILKMSA-N	CC[C@H](C)[C@@H](C(=O)O)NC(=O)[C@H](CCCCN)N	Lysyl-Isoleucine	NA	Organic compounds	Organic acids and derivatives	Carboxylic acids and derivatives	Amino acids, peptides, and analogues	Peptides	Dipeptides	NA
Benzo[a]pyrene-4,5-oxide	TRUE	FALSE	TRUE	TRUE	TRUE	FALSE	FALSE	FALSE	TRUE	37786	Benzo[a]pyrene-4,5-oxide	C20H12O	XGZQLNASOQVQTD-UHFFFAOYSA-N	C1=CC=C2C3=C4C(=CC2=C1)C5C(O5)C6=CC=CC(=C64)C=C3	Benzo(a)pyrene 4,5-epoxide	NA	Organic compounds	Benzenoids	Phenanthrenes and derivatives	Chrysenes	NA	NA	NA
Estradiol	TRUE	FALSE	TRUE	TRUE	TRUE	FALSE	FALSE	FALSE	TRUE	5757	Estradiol	C18H24O2	VOXZDWNPVJITMN-ZBRFXRBCSA-N	C[C@]12CC[C@H]3[C@H]([C@@H]1CC[C@@H]2O)CCC4=C3C=CC(=C4)O	Estradiol	NA	Organic compounds	Lipids and lipid-like molecules	Steroids and steroid derivatives	Estrane steroids	Estrogens and derivatives	NA	NA
Arg-Ile	TRUE	FALSE	TRUE	FALSE	TRUE	FALSE	FALSE	FALSE	TRUE	7009553	Arginylisoleucine	C12H25N5O3	QYLJIYOGHRGUIH-CIUDSAMLSA-N	CC[C@H](C)[C@@H](C(=O)O)NC(=O)[C@H](CCCN=C(N)N)N	Arg-Ile	NA	Organic compounds	Organic acids and derivatives	Carboxylic acids and derivatives	Amino acids, peptides, and analogues	Peptides	Dipeptides	NA
(9Z,11E,13S)-13-hydroxyoctadeca-9,11-dienoic acid	TRUE	FALSE	TRUE	FALSE	TRUE	FALSE	FALSE	FALSE	TRUE	6443013	(9Z,11E,13S)-13-hydroxyoctadeca-9,11-dienoic acid	C18H32O3	HNICUWMFWZBIFP-IRQZEAMPSA-N	CCCCC[C@@H](/C=C/C=C\CCCCCCCC(=O)O)O	(9Z,11E,13S)-13-Hydroxyoctadeca-9,11-Dienoic Acid	NA	Organic compounds	Lipids and lipid-like molecules	Fatty Acyls	Lineolic acids and derivatives	NA	NA	NA
LysoPE(0:0/18:1(9Z))	TRUE	FALSE	TRUE	TRUE	TRUE	FALSE	FALSE	FALSE	TRUE	53480925	LysoPE(0:0/18:1(9Z))	C23H46NO7P	NOVZJYYJYIFXJC-MZMPXXGTSA-N	CCCCCCCC/C=C\CCCCCCCC(=O)O[C@H](CO)COP(=O)(O)OCCN	LysoPE(0:0/18:1(9Z))	NA	Organic compounds	Lipids and lipid-like molecules	Glycerophospholipids	Glycerophosphoethanolamines	Lysophosphatidylethanolamines	2-acyl-sn-glycero-3-phosphoethanolamines	NA
Lysope(0:0/20:5(5z,8z,11z,14z,17z))	TRUE	FALSE	TRUE	TRUE	TRUE	FALSE	FALSE	FALSE	TRUE	53480938	LysoPE(0:0/20:5(5Z,8Z,11Z,14Z,17Z))	C25H42NO7P	MMHCCHGAKPRCIO-KOYQJJOGSA-N	CC/C=C\C/C=C\C/C=C\C/C=C\C/C=C\CCCC(=O)O[C@H](CO)COP(=O)(O)OCCN	LysoPE(0:0/20:5(5Z,8Z,11Z,14Z,17Z))	NA	Organic compounds	Lipids and lipid-like molecules	Glycerophospholipids	Glycerophosphoethanolamines	Lysophosphatidylethanolamines	2-acyl-sn-glycero-3-phosphoethanolamines	NA
heptan-2-amine	TRUE	FALSE	TRUE	TRUE	FALSE	TRUE	TRUE	FALSE	FALSE	5603	heptan-2-amine	C7H17N	VSRBKQFNFZQRBM-UHFFFAOYSA-N	CCCCCC(C)N	Tuaminoheptane	NA	Organic compounds	Organic nitrogen compounds	Organonitrogen compounds	Amines	Primary amines	Monoalkylamines	NA
Allopurinol	TRUE	FALSE	TRUE	TRUE	FALSE	TRUE	TRUE	FALSE	FALSE	135401907	1,5-dihydropyrazolo[3,4-d]pyrimidin-4-one	C5H4N4O	OFCNXPDARWKPPY-UHFFFAOYSA-N	C1=NNC2=C1C(=O)NC=N2	Allopurinol	NA	Organic compounds	Organoheterocyclic compounds	Pyrazolopyrimidines	Pyrazolo[3,4-d]pyrimidines	NA	NA	NA
Tributylamine	TRUE	FALSE	TRUE	FALSE	FALSE	TRUE	TRUE	FALSE	FALSE	7622	N,N-dibutylbutan-1-amine	C12H27N	IMFACGCPASFAPR-UHFFFAOYSA-N	CCCCN(CCCC)CCCC	Tributylamine	NA	Organic compounds	Organic nitrogen compounds	Organonitrogen compounds	Amines	Tertiary amines	Trialkylamines	NA
Inosine	TRUE	FALSE	TRUE	TRUE	FALSE	TRUE	TRUE	FALSE	TRUE	135398641	9-[(2R,3R,4S,5R)-3,4-dihydroxy-5-(hydroxymethyl)oxolan-2-yl]-1H-purin-6-one	C10H12N4O5	UGQMRVRMYYASKQ-KQYNXXCUSA-N	C1=NC2=C(C(=O)N1)N=CN2[C@H]3[C@@H]([C@@H]([C@H](O3)CO)O)O	Inosine	NA	Organic compounds	Nucleosides, nucleotides, and analogues	Purine nucleosides	NA	NA	NA	NA
Saccharopine	TRUE	FALSE	TRUE	TRUE	FALSE	TRUE	TRUE	FALSE	TRUE	160556	(2S)-2-[[(5S)-5-amino-5-carboxypentyl]amino]pentanedioic acid	C11H20N2O6	ZDGJAHTZVHVLOT-YUMQZZPRSA-N	C(CCN[C@@H](CCC(=O)O)C(=O)O)C[C@@H](C(=O)O)N	Saccharopine	NA	Organic compounds	Organic acids and derivatives	Carboxylic acids and derivatives	Amino acids, peptides, and analogues	Amino acids and derivatives	Alpha amino acids and derivatives	Glutamic acid and derivatives
Guanosine	TRUE	FALSE	TRUE	TRUE	FALSE	TRUE	TRUE	FALSE	TRUE	135398635	2-amino-9-[(2R,3R,4S,5R)-3,4-dihydroxy-5-(hydroxymethyl)oxolan-2-yl]-1H-purin-6-one	C10H13N5O5	NYHBQMYGNKIUIF-UUOKFMHZSA-N	C1=NC2=C(N1[C@H]3[C@@H]([C@@H]([C@H](O3)CO)O)O)N=C(NC2=O)N	Guanosine	NA	Organic compounds	Nucleosides, nucleotides, and analogues	Purine nucleosides	NA	NA	NA	NA
N-acetyl-beta-neuraminic acid	TRUE	FALSE	TRUE	TRUE	FALSE	TRUE	TRUE	FALSE	FALSE	445063	(2S,4S,5R,6R)-5-acetamido-2,4-dihydroxy-6-[(1R,2R)-1,2,3-trihydroxypropyl]oxane-2-carboxylic acid	C11H19NO9	SQVRNKJHWKZAKO-PFQGKNLYSA-N	CC(=O)N[C@@H]1[C@H](C[C@](O[C@H]1[C@@H]([C@@H](CO)O)O)(C(=O)O)O)O	N-acetyl-beta-neuraminic acid	NA	Organic compounds	Organic oxygen compounds	Organooxygen compounds	Carbohydrates and carbohydrate conjugates	Sugar acids and derivatives	Sugar amino acids and derivatives	Pyranoid amino acids and derivatives
Guanosine Monophosphate	TRUE	TRUE	TRUE	TRUE	FALSE	TRUE	TRUE	FALSE	TRUE	135398631	[(2R,3S,4R,5R)-5-(2-amino-6-oxo-1H-purin-9-yl)-3,4-dihydroxyoxolan-2-yl]methyl dihydrogen phosphate	C10H14N5O8P	RQFCJASXJCIDSX-UUOKFMHZSA-N	C1=NC2=C(N1[C@H]3[C@@H]([C@@H]([C@H](O3)COP(=O)(O)O)O)O)N=C(NC2=O)N	Guanosine Monophosphate	NA	Organic compounds	Nucleosides, nucleotides, and analogues	Purine nucleotides	Purine ribonucleotides	Purine ribonucleoside monophosphates	NA	NA
N-Acetyl-Neuraminic Acid	TRUE	FALSE	TRUE	TRUE	FALSE	TRUE	FALSE	FALSE	TRUE	439197	(4S,5R,6R)-5-acetamido-2,4-dihydroxy-6-[(1R,2R)-1,2,3-trihydroxypropyl]oxane-2-carboxylic acid	C11H19NO9	SQVRNKJHWKZAKO-LUWBGTNYSA-N	CC(=O)N[C@@H]1[C@H](CC(O[C@H]1[C@@H]([C@@H](CO)O)O)(C(=O)O)O)O	N-Acetyl-Neuraminic Acid	NA	Organic compounds	Organic oxygen compounds	Organooxygen compounds	Carbohydrates and carbohydrate conjugates	Sugar acids and derivatives	Sugar amino acids and derivatives	Pyranoid amino acids and derivatives
Propiolate	FALSE	TRUE	TRUE	TRUE	TRUE	FALSE	FALSE	TRUE	FALSE	10110	Propiolate	C3H2O2	UORVCLMRJXCDCP-UHFFFAOYSA-N	C#CC(O)=O	Propiolic Acid	NA	Organic compounds	Organic acids and derivatives	Carboxylic acids and derivatives	Carboxylic acids	NA	NA	NA
Glycine	FALSE	TRUE	TRUE	TRUE	TRUE	FALSE	FALSE	TRUE	TRUE	750	Glycine	C2H5NO2	DHMQDGOQFOQNFH-UHFFFAOYSA-N	C(C(=O)O)N	Glycine	NA	Organic compounds	Organic acids and derivatives	Carboxylic acids and derivatives	Amino acids, peptides, and analogues	Amino acids and derivatives	Alpha amino acids and derivatives	Alpha amino acids
Trifluoromethanol	FALSE	TRUE	TRUE	TRUE	TRUE	FALSE	FALSE	TRUE	FALSE	73894	PFOH-perfluoroalkyl_alcohol; CHF3O	CHF3O	WZCZNEGTXVXAAS-UHFFFAOYSA-N	FC(F)(F)O	Trifluoromethanol	NA	Organic compounds	Organohalogen compounds	Alkyl halides	Halomethanes	Trihalomethanes	NA	NA
Lactate	FALSE	TRUE	FALSE	TRUE	TRUE	FALSE	FALSE	TRUE	FALSE	107689	Lactate	C3H6O3	JVTAAEKCZFNVCJ-REOHCLBHSA-N	C[C@H](O)C(O)=O	Lactic Acid, L-	NA	Organic compounds	Organic acids and derivatives	Hydroxy acids and derivatives	Alpha hydroxy acids and derivatives	NA	NA	NA
Lactic Acid	FALSE	TRUE	TRUE	TRUE	TRUE	FALSE	FALSE	TRUE	FALSE	612	DL-Lactic acid	C3H6O3	JVTAAEKCZFNVCJ-UHFFFAOYSA-N	CC(O)C(O)=O	Lactic Acid	NA	Organic compounds	Organic acids and derivatives	Hydroxy acids and derivatives	Alpha hydroxy acids and derivatives	NA	NA	NA
Glycerol	FALSE	TRUE	TRUE	TRUE	TRUE	FALSE	FALSE	TRUE	FALSE	753	Glycerol	C3H8O3	PEDCQBHIVMGVHV-UHFFFAOYSA-N	OCC(O)CO	Glycerin	NA	Organic compounds	Organic oxygen compounds	Organooxygen compounds	Carbohydrates and carbohydrate conjugates	Sugar alcohols	NA	NA
Methanesulfonate	FALSE	TRUE	TRUE	TRUE	TRUE	FALSE	FALSE	TRUE	FALSE	6395	Methanesulfonate	CH4O3S	AFVFQIVMOAPDHO-UHFFFAOYSA-N	CS(O)(=O)=O	Methanesulfonic Acid	NA	Organic compounds	Organic acids and derivatives	Organic sulfonic acids and derivatives	Organosulfonic acids and derivatives	Organosulfonic acids	NA	NA
Maleic acid	FALSE	TRUE	TRUE	TRUE	TRUE	FALSE	FALSE	TRUE	FALSE	444266	Maleic acid	C4H4O4	VZCYOOQTPOCHFL-UPHRSURJSA-N	OC(=O)C=CC(O)=O	Maleic Acid	NA	Organic compounds	Organic acids and derivatives	Carboxylic acids and derivatives	Dicarboxylic acids and derivatives	NA	NA	NA
Maleate	FALSE	TRUE	TRUE	TRUE	TRUE	FALSE	FALSE	TRUE	FALSE	444266	Maleate	C4H4O4	VZCYOOQTPOCHFL-UPHRSURJSA-N	OC(=O)C=CC(O)=O	Maleic Acid	NA	Organic compounds	Organic acids and derivatives	Carboxylic acids and derivatives	Dicarboxylic acids and derivatives	NA	NA	NA
Fumarate	FALSE	TRUE	TRUE	FALSE	TRUE	FALSE	FALSE	TRUE	FALSE	723	FUMARATE	C4H4O4	VZCYOOQTPOCHFL-UHFFFAOYSA-N	C(=CC(=O)O)C(=O)O	2-Butenedioic acid	NA	Organic compounds	Organic acids and derivatives	Carboxylic acids and derivatives	Dicarboxylic acids and derivatives	NA	NA	NA
Mesoxalate	FALSE	TRUE	TRUE	TRUE	TRUE	FALSE	FALSE	TRUE	FALSE	10132	MESOXALATE	C3H2O5	XEEVLJKYYUVTRC-UHFFFAOYSA-N	C(=O)(C(=O)O)C(=O)O	Mesoxalic acid	NA	Organic compounds	Organic acids and derivatives	Carboxylic acids and derivatives	Dicarboxylic acids and derivatives	NA	NA	NA
Erythronolactone	FALSE	TRUE	TRUE	TRUE	TRUE	FALSE	FALSE	TRUE	FALSE	5325915	Erythronolactone	C4H6O4	SGMJBNSHAZVGMC-PWNYCUMCSA-N	O=C1OCC(O)C1O	(3R,4R)-3,4-dihydroxyoxolan-2-one	NA	Organic compounds	Organoheterocyclic compounds	Lactones	Gamma butyrolactones	NA	NA	NA
Succinic acid	FALSE	TRUE	TRUE	FALSE	TRUE	FALSE	FALSE	TRUE	FALSE	1110	Succinic acid	C4H6O4	KDYFGRWQOYBRFD-UHFFFAOYSA-N	O=C(O)CCC(=O)O	Succinic Acid	NA	Organic compounds	Organic acids and derivatives	Carboxylic acids and derivatives	Dicarboxylic acids and derivatives	NA	NA	NA
Succinic Acid	FALSE	TRUE	TRUE	FALSE	TRUE	FALSE	FALSE	FALSE	TRUE	1110	Succinic Acid	C4H6O4	KDYFGRWQOYBRFD-UHFFFAOYSA-N	C(CC(=O)O)C(=O)O	Succinic Acid	NA	Organic compounds	Organic acids and derivatives	Carboxylic acids and derivatives	Dicarboxylic acids and derivatives	NA	NA	NA
Benzoic acid	FALSE	TRUE	TRUE	TRUE	TRUE	FALSE	FALSE	TRUE	FALSE	243	Benzoic acid	C7H6O2	WPYMKLBDIGXBTP-UHFFFAOYSA-N	OC(=O)C1=CC=CC=C1	Benzoic Acid	NA	Organic compounds	Benzenoids	Benzene and substituted derivatives	Benzoic acids and derivatives	Benzoic acids	NA	NA
Citraconic acid	FALSE	TRUE	TRUE	FALSE	TRUE	FALSE	FALSE	TRUE	FALSE	643798	Citraconic acid	C5H6O4	HNEGQIOMVPPMNR-IHWYPQMZSA-N	OC(=O)C=C(C)C(O)=O	Citraconic acid	NA	Organic compounds	Lipids and lipid-like molecules	Fatty Acyls	Fatty acids and conjugates	Branched fatty acids	Methyl-branched fatty acids	NA
Glutaric acid	FALSE	TRUE	TRUE	TRUE	TRUE	TRUE	FALSE	TRUE	TRUE	743	Glutaric acid	C5H8O4	JFCQEDHGNNZCLN-UHFFFAOYSA-N	OC(=O)CCCC(O)=O	Glutaric acid	NA	Organic compounds	Organic acids and derivatives	Carboxylic acids and derivatives	Dicarboxylic acids and derivatives	NA	NA	NA
Malic acid	FALSE	TRUE	TRUE	TRUE	TRUE	FALSE	FALSE	TRUE	FALSE	92824	Malic acid	C4H6O5	BJEPYKJPYRNKOW-UWTATZPHSA-N	O=C(O)CC(O)C(=O)O	D-Malic acid	NA	Organic compounds	Organic acids and derivatives	Hydroxy acids and derivatives	Beta hydroxy acids and derivatives	NA	NA	NA
Threonic acid	FALSE	TRUE	TRUE	FALSE	TRUE	FALSE	FALSE	TRUE	FALSE	151152	Threonic acid	C4H8O5	JPIJQSOTBSSVTP-GBXIJSLDSA-N	O=C(O)C(O)C(O)CO	Threonic acid	NA	Organic compounds	Organic oxygen compounds	Organooxygen compounds	Carbohydrates and carbohydrate conjugates	Sugar acids and derivatives	NA	NA
4-Nitrophenol	FALSE	TRUE	TRUE	FALSE	TRUE	FALSE	FALSE	TRUE	FALSE	980	4-Nitrophenol	C6H5NO3	BTJIUGUIPKRLHP-UHFFFAOYSA-N	O=N(=O)C1=CC=C(O)C=C1	4-Nitrophenol	NA	Organic compounds	Benzenoids	Phenols	Nitrophenols	NA	NA	NA
4-nitrophenol	FALSE	TRUE	FALSE	TRUE	FALSE	TRUE	TRUE	FALSE	TRUE	980	4-nitrophenol	C6H5NO3	BTJIUGUIPKRLHP-UHFFFAOYSA-N	C1=CC(=CC=C1[N+](=O)[O-])O	4-Nitrophenol	NA	Organic compounds	Benzenoids	Phenols	Nitrophenols	NA	NA	NA
FA 8:0	FALSE	TRUE	TRUE	TRUE	TRUE	FALSE	FALSE	TRUE	FALSE	379	FA 8:0	C8H16O2	WWZKQHOCKIZLMA-UHFFFAOYSA-N	O=C(O)CCCCCCC	Octanoic Acid	NA	Organic compounds	Lipids and lipid-like molecules	Fatty Acyls	Fatty acids and conjugates	Medium-chain fatty acids	NA	NA
Alpha-ketoglutaric acid	FALSE	TRUE	TRUE	TRUE	TRUE	FALSE	FALSE	TRUE	FALSE	51	ALPHA-KETOGLUTARIC ACID	C5H6O5	KPGXRSRHYNQIFN-UHFFFAOYSA-N	C(CC(=O)O)C(=O)C(=O)O	Alpha-Ketoglutaric Acid	NA	Organic compounds	Organic acids and derivatives	Keto acids and derivatives	Gamma-keto acids and derivatives	NA	NA	NA
2-Oxoglutaric acid	FALSE	TRUE	TRUE	TRUE	TRUE	FALSE	FALSE	FALSE	TRUE	51	2-Oxoglutaric acid	C5H6O5	KPGXRSRHYNQIFN-UHFFFAOYSA-N	C(CC(=O)O)C(=O)C(=O)O	Alpha-Ketoglutaric Acid	NA	Organic compounds	Organic acids and derivatives	Keto acids and derivatives	Gamma-keto acids and derivatives	NA	NA	NA
Adipic Acid	FALSE	TRUE	TRUE	TRUE	TRUE	FALSE	FALSE	TRUE	FALSE	196	Hexanedioic acid	C6H10O4	WNLRTRBMVRJNCN-UHFFFAOYSA-N	OC(=O)CCCCC(O)=O	Adipic Acid	NA	Organic compounds	Lipids and lipid-like molecules	Fatty Acyls	Fatty acids and conjugates	Medium-chain fatty acids	NA	NA
adipic acid	FALSE	TRUE	TRUE	FALSE	TRUE	FALSE	FALSE	TRUE	FALSE	196	adipic acid	C6H10O4	WNLRTRBMVRJNCN-UHFFFAOYSA-N	O=C(O)CCCCC(=O)O	Adipic Acid	NA	Organic compounds	Lipids and lipid-like molecules	Fatty Acyls	Fatty acids and conjugates	Medium-chain fatty acids	NA	NA
Phthalimide	FALSE	TRUE	TRUE	TRUE	TRUE	FALSE	FALSE	TRUE	FALSE	6809	1H-Isoindole-1,3(2H)-dione	C8H5NO2	XKJCHHZQLQNZHY-UHFFFAOYSA-N	C1=CC=C2C(=C1)C(=NC2=O)O	Phthalimide	NA	Organic compounds	Organoheterocyclic compounds	Isoindoles and derivatives	Isoindolines	Isoindolones	Phthalimides	NA
S-Citramalic acid	FALSE	TRUE	TRUE	FALSE	TRUE	FALSE	FALSE	TRUE	FALSE	441696	S-Citramalic acid	C5H8O5	XFTRTWQBIOMVPK-YFKPBYRVSA-N	C[C@](CC(=O)O)(C(=O)O)O	Citramalic acid, (+)-	NA	Organic compounds	Lipids and lipid-like molecules	Fatty Acyls	Fatty acids and conjugates	Hydroxy fatty acids	NA	NA
Benzothiazolone	FALSE	TRUE	TRUE	TRUE	TRUE	FALSE	FALSE	TRUE	FALSE	13625	2-Hydroxybenzothiazole	C7H5NOS	YEDUAINPPJYDJZ-UHFFFAOYSA-N	c1ccc2c(c1)nc(s2)O	Benzothiazolone	NA	Organic compounds	Organoheterocyclic compounds	Benzothiazoles	NA	NA	NA	NA
FA 9:0	FALSE	TRUE	TRUE	FALSE	TRUE	FALSE	FALSE	TRUE	FALSE	8158	FA 9:0	C9H18O2	FBUKVWPVBMHYJY-UHFFFAOYSA-N	O=C(O)CCCCCCCC	Nonanoic Acid	NA	Organic compounds	Lipids and lipid-like molecules	Fatty Acyls	Fatty acids and conjugates	Medium-chain fatty acids	NA	NA
Meglutol	FALSE	TRUE	TRUE	FALSE	TRUE	TRUE	TRUE	TRUE	FALSE	1662	3-HYDROXY-3-METHYLGLUTARATE	C6H10O5	NPOAOTPXWNWTSH-UHFFFAOYSA-N	CC(CC(=O)O)(CC(=O)O)O	Meglutol	NA	Organic compounds	Lipids and lipid-like molecules	Fatty Acyls	Fatty acids and conjugates	Hydroxy fatty acids	NA	NA
Phthalic acid	FALSE	TRUE	TRUE	FALSE	TRUE	FALSE	FALSE	TRUE	FALSE	1017	Phthalic acid	C8H6O4	XNGIFLGASWRNHJ-UHFFFAOYSA-N	O=C(O)C=1C=CC=CC1C(=O)O	Phthalic acid	NA	Organic compounds	Benzenoids	Benzene and substituted derivatives	Benzoic acids and derivatives	Benzoic acids	NA	NA
2-Mercaptobenzothiazole	FALSE	TRUE	TRUE	FALSE	TRUE	FALSE	FALSE	TRUE	FALSE	8997	2-Mercaptobenzothiazole	C7H5NS2	YXIWHUQXZSMYRE-UHFFFAOYSA-N	SC1=NC2=CC=CC=C2S1	CID 8997	NA	Organic compounds	Organoheterocyclic compounds	Benzothiazoles	NA	NA	NA	NA
FA 9:1+1O	FALSE	TRUE	TRUE	FALSE	TRUE	FALSE	FALSE	TRUE	FALSE	75704	FA 9:1+1O	C9H16O3	WLGDDELKYAWBBL-UHFFFAOYSA-N	O=CCCCCCCCC(=O)O	9-Oxononanoic acid	NA	Organic compounds	Lipids and lipid-like molecules	Fatty Acyls	Fatty acids and conjugates	Medium-chain fatty acids	NA	NA
FA 10:0	FALSE	TRUE	TRUE	TRUE	TRUE	FALSE	FALSE	TRUE	FALSE	2969	FA 10:0	C10H20O2	GHVNFZFCNZKVNT-UHFFFAOYSA-N	O=C(O)CCCCCCCCC	Capric Acid	NA	Organic compounds	Lipids and lipid-like molecules	Fatty Acyls	Fatty acids and conjugates	Medium-chain fatty acids	NA	NA
Shikimic acid	FALSE	TRUE	TRUE	TRUE	TRUE	FALSE	FALSE	TRUE	TRUE	8742	Shikimic acid	C7H10O5	JXOHGGNKMLTUBP-HSUXUTPPSA-N	C1[C@H]([C@@H]([C@@H](C=C1C(=O)O)O)O)O	Shikimic Acid	NA	Organic compounds	Organic oxygen compounds	Organooxygen compounds	Alcohols and polyols	Cyclic alcohols and derivatives	Cyclitols and derivatives	Shikimic acids and derivatves
3-oxo-C4-homoserine lactone	FALSE	TRUE	FALSE	TRUE	TRUE	FALSE	FALSE	TRUE	FALSE	11513882	3-oxo-C4-homoserine lactone	C8H11NO4	FIHPLICEAUNEFV-UHFFFAOYSA-N	CC(=O)CC(=O)NC1CCOC1=O	N-(3-Oxobutanoyl)-DL-homoserine lactone	NA	Organic compounds	Organic acids and derivatives	Carboxylic acids and derivatives	Amino acids, peptides, and analogues	Amino acids and derivatives	Alpha amino acids and derivatives	N-acyl-alpha amino acids and derivatives
FA 11:0	FALSE	TRUE	TRUE	FALSE	TRUE	FALSE	FALSE	TRUE	FALSE	8180	FA 11:0	C11H22O2	ZDPHROOEEOARMN-UHFFFAOYSA-N	O=C(O)CCCCCCCCCC	Undecanoic Acid	NA	Organic compounds	Lipids and lipid-like molecules	Fatty Acyls	Fatty acids and conjugates	Medium-chain fatty acids	NA	NA
Azelaic acid	FALSE	TRUE	TRUE	FALSE	TRUE	FALSE	FALSE	TRUE	FALSE	2266	Azelaic acid	C9H16O4	BDJRBEYXGGNYIS-UHFFFAOYSA-N	O=C(O)CCCCCCCC(=O)O	Azelaic Acid	NA	Organic compounds	Lipids and lipid-like molecules	Fatty Acyls	Fatty acids and conjugates	Medium-chain fatty acids	NA	NA
FA 12:0	FALSE	TRUE	TRUE	FALSE	TRUE	FALSE	FALSE	TRUE	FALSE	3893	FA 12:0	C12H24O2	POULHZVOKOAJMA-UHFFFAOYSA-N	O=C(O)CCCCCCCCCCC	Lauric Acid	NA	Organic compounds	Lipids and lipid-like molecules	Fatty Acyls	Fatty acids and conjugates	Medium-chain fatty acids	NA	NA
Sebacic Acid	FALSE	TRUE	TRUE	TRUE	TRUE	TRUE	TRUE	TRUE	TRUE	5192	Decanedioic acid	C10H18O4	CXMXRPHRNRROMY-UHFFFAOYSA-N	OC(=O)CCCCCCCCC(O)=O	Sebacic Acid	NA	Organic compounds	Lipids and lipid-like molecules	Fatty Acyls	Fatty acids and conjugates	Medium-chain fatty acids	NA	NA
4-Octylphenol	FALSE	TRUE	TRUE	FALSE	TRUE	FALSE	FALSE	TRUE	FALSE	15730	4-Octylphenol	C14H22O	NTDQQZYCCIDJRK-UHFFFAOYSA-N	CCCCCCCCC1=CC=C(O)C=C1	4-Octylphenol	NA	Organic compounds	Benzenoids	Phenols	1-hydroxy-2-unsubstituted benzenoids	NA	NA	NA
FA 13:0	FALSE	TRUE	TRUE	TRUE	TRUE	FALSE	FALSE	TRUE	FALSE	12530	FA 13:0	C13H26O2	SZHOJFHSIKHZHA-UHFFFAOYSA-N	O=C(O)CCCCCCCCCCCC	Tridecanoic acid	NA	Organic compounds	Lipids and lipid-like molecules	Fatty Acyls	Fatty acids and conjugates	Long-chain fatty acids	NA	NA
3-Hydroxysebacic acid	FALSE	TRUE	TRUE	FALSE	TRUE	FALSE	FALSE	TRUE	TRUE	3017884	3-Hydroxysebacic acid	C10H18O5	OQYZCCKCJQWHIE-UHFFFAOYSA-N	O=C(O)CCCCCCC(O)CC(=O)O	3-Hydroxysebacic acid	NA	Organic compounds	Organic acids and derivatives	Hydroxy acids and derivatives	Medium-chain hydroxy acids and derivatives	NA	NA	NA
2-Naphthol-6-sulfonic acid	FALSE	TRUE	TRUE	TRUE	TRUE	FALSE	FALSE	TRUE	FALSE	7117	6-hydroxynaphthalene-2-sulfonate	C10H8O4S	VVPHSMHEYVOVLH-UHFFFAOYSA-N	OC1=CC2=C(C=C1)C=C(C=C2)S(O)(=O)=O	2-Naphthol-6-sulfonic acid	NA	Organic compounds	Benzenoids	Naphthalenes	Naphthalene sulfonic acids and derivatives	Naphthalene sulfonates	2-naphthalene sulfonates	NA
FA 14:1	FALSE	TRUE	TRUE	TRUE	TRUE	FALSE	FALSE	TRUE	FALSE	68344	FA 14:1	C14H26O2	YWWVWXASSLXJHU-UHFFFAOYSA-N	O=C(O)CCCCCCCC=CCCCC	CID 68344	NA	Organic compounds	Lipids and lipid-like molecules	Fatty Acyls	Fatty acids and conjugates	Long-chain fatty acids	NA	NA
FA 14:0	FALSE	TRUE	TRUE	TRUE	TRUE	FALSE	FALSE	TRUE	FALSE	11005	FA 14:0	C14H28O2	TUNFSRHWOTWDNC-UHFFFAOYSA-N	O=C(O)CCCCCCCCCCCCC	Myristic Acid	NA	Organic compounds	Lipids and lipid-like molecules	Fatty Acyls	Fatty acids and conjugates	Long-chain fatty acids	NA	NA
FA 15:1	FALSE	TRUE	TRUE	TRUE	TRUE	FALSE	FALSE	TRUE	FALSE	3014053	FA 15:1	C15H28O2	DJCQJZKZUCHHAL-UHFFFAOYSA-N	O=C(O)CCCCCCCC=CCCCCC	CID 3014053	NA	Organic compounds	Lipids and lipid-like molecules	Fatty Acyls	Fatty acids and conjugates	Long-chain fatty acids	NA	NA
FA 15:0	FALSE	TRUE	TRUE	TRUE	TRUE	FALSE	FALSE	TRUE	FALSE	13849	FA 15:0	C15H30O2	WQEPLUUGTLDZJY-UHFFFAOYSA-N	O=C(O)CCCCCCCCCCCCCC	Pentadecanoic Acid	NA	Organic compounds	Lipids and lipid-like molecules	Fatty Acyls	Fatty acids and conjugates	Long-chain fatty acids	NA	NA
2-[(2S,4aR,8aS)-2-hydroxy-4a-methyl-8-methylidene-3,4,5,6,7,8a-hexahydro-1H-naphthalen-2-yl]prop-2-enoic acid	FALSE	TRUE	TRUE	FALSE	TRUE	FALSE	FALSE	TRUE	FALSE	23757244	2-[(2S,4aR,8aS)-2-hydroxy-4a-methyl-8-methylidene-3,4,5,6,7,8a-hexahydro-1H-naphthalen-2-yl]prop-2-enoic acid	C15H22O3	WQMBCGHXXVLQTE-CFVMTHIKSA-N	O=C(O)C(=C)C1(O)CCC2(C)CCCC(=C)C2C1	2-[(2S,4aR,8aS)-2-hydroxy-4a-methyl-8-methylidene-3,4,5,6,7,8a-hexahydro-1H-naphthalen-2-yl]prop-2-enoic acid	NA	Organic compounds	Lipids and lipid-like molecules	Prenol lipids	Sesquiterpenoids	Eudesmane, isoeudesmane or cycloeudesmane sesquiterpenoids	NA	NA
FA 16:2	FALSE	TRUE	TRUE	TRUE	TRUE	FALSE	FALSE	TRUE	FALSE	3015085	FA 16:2	C16H28O2	RVEKLXYYCHAMDF-UHFFFAOYSA-N	O=C(O)CCCCCCCC=CCC=CCCC	Hexadec-9,12-dienoic acid	NA	Organic compounds	Lipids and lipid-like molecules	Fatty Acyls	Fatty acids and conjugates	Long-chain fatty acids	NA	NA
FA 16:1	FALSE	TRUE	TRUE	TRUE	TRUE	FALSE	FALSE	TRUE	FALSE	4668	FA 16:1	C16H30O2	SECPZKHBENQXJG-UHFFFAOYSA-N	O=C(O)CCCCCCCC=CCCCCCC	9-Hexadecenoic acid	NA	Organic compounds	Lipids and lipid-like molecules	Fatty Acyls	Fatty acids and conjugates	Long-chain fatty acids	NA	NA
FA 16:0	FALSE	TRUE	TRUE	TRUE	TRUE	FALSE	FALSE	TRUE	FALSE	985	FA 16:0	C16H32O2	IPCSVZSSVZVIGE-UHFFFAOYSA-N	O=C(O)CCCCCCCCCCCCCCC	Palmitic Acid	NA	Organic compounds	Lipids and lipid-like molecules	Fatty Acyls	Fatty acids and conjugates	Long-chain fatty acids	NA	NA
FA 17:2	FALSE	TRUE	TRUE	TRUE	TRUE	FALSE	FALSE	TRUE	FALSE	54029176	FA 17:2	C17H30O2	LEIXEEFBKOMCEQ-UHFFFAOYSA-N	O=C(O)CCCCCCCC=CCC=CCCCC	Heptadeca-9,12-dienoic acid	NA	Organic compounds	Lipids and lipid-like molecules	Fatty Acyls	Fatty acids and conjugates	Long-chain fatty acids	NA	NA
FA 17:1	FALSE	TRUE	TRUE	TRUE	TRUE	FALSE	FALSE	TRUE	FALSE	3014063	FA 17:1	C17H32O2	QSBYPNXLFMSGKH-UHFFFAOYSA-N	O=C(O)CCCCCCCC=CCCCCCCC	9-Heptadecenoic acid	NA	Organic compounds	Lipids and lipid-like molecules	Fatty Acyls	Fatty acids and conjugates	Long-chain fatty acids	NA	NA
FA 16:0(2OH)	FALSE	TRUE	TRUE	FALSE	TRUE	FALSE	FALSE	TRUE	FALSE	92836	FA 16:0(2OH)	C16H32O3	JGHSBPIZNUXPLA-UHFFFAOYSA-N	O=C(O)C(O)CCCCCCCCCCCCCC	2-Hydroxypalmitic acid	NA	Organic compounds	Lipids and lipid-like molecules	Fatty Acyls	Fatty acids and conjugates	Long-chain fatty acids	NA	NA
FA 16:0;O	FALSE	TRUE	TRUE	FALSE	TRUE	FALSE	FALSE	TRUE	FALSE	15569773	FA 16:0;O	C16H32O3	KMEKMXBMYZGGDT-UHFFFAOYSA-N	O=C(O)CCCCCCC(O)CCCCCCCC	8-Hydroxyhexadecanoic acid	NA	Organic compounds	Lipids and lipid-like molecules	Fatty Acyls	Fatty acids and conjugates	Long-chain fatty acids	NA	NA
FA 18:4	FALSE	TRUE	TRUE	TRUE	TRUE	FALSE	FALSE	TRUE	FALSE	163841	FA 18:4	C18H28O2	JIWBIWFOSCKQMA-UHFFFAOYSA-N	O=C(O)CCCCC=CCC=CCC=CCC=CCC	6,9,12,15-Octadecatetraenoic acid	NA	Organic compounds	Lipids and lipid-like molecules	Fatty Acyls	Lineolic acids and derivatives	NA	NA	NA
FA 18:3	FALSE	TRUE	TRUE	TRUE	TRUE	FALSE	FALSE	TRUE	FALSE	860	FA 18:3	C18H30O2	DTOSIQBPPRVQHS-UHFFFAOYSA-N	O=C(O)CCCCCCCC=CCC=CCC=CCC	Linseed Acid	NA	Organic compounds	Lipids and lipid-like molecules	Fatty Acyls	Lineolic acids and derivatives	NA	NA	NA
FA 18:2	FALSE	TRUE	TRUE	TRUE	TRUE	FALSE	FALSE	TRUE	FALSE	3931	FA 18:2	C18H32O2	OYHQOLUKZRVURQ-UHFFFAOYSA-N	O=C(O)CCCCCCCC=CCC=CCCCCC	9,12-Octadecadienoic Acid	NA	Organic compounds	Lipids and lipid-like molecules	Fatty Acyls	Lineolic acids and derivatives	NA	NA	NA
Octyl gallate	FALSE	TRUE	TRUE	TRUE	TRUE	FALSE	FALSE	TRUE	FALSE	61253	Octyl gallate	C15H22O5	NRPKURNSADTHLJ-UHFFFAOYSA-N	CCCCCCCCOC(=O)C1=CC(O)=C(O)C(O)=C1	Octyl Gallate	NA	Organic compounds	Benzenoids	Benzene and substituted derivatives	Benzoic acids and derivatives	Hydroxybenzoic acid derivatives	Gallic acid and derivatives	Galloyl esters
FA 18:1	FALSE	TRUE	TRUE	TRUE	TRUE	FALSE	FALSE	TRUE	FALSE	965	FA 18:1	C18H34O2	ZQPPMHVWECSIRJ-UHFFFAOYSA-N	O=C(O)CCCCCCCC=CCCCCCCCC	9-Octadecenoic acid	NA	Organic compounds	Lipids and lipid-like molecules	Fatty Acyls	Fatty acids and conjugates	Long-chain fatty acids	NA	NA
FA 18:0	FALSE	TRUE	TRUE	TRUE	TRUE	FALSE	FALSE	TRUE	FALSE	5281	FA 18:0	C18H36O2	QIQXTHQIDYTFRH-UHFFFAOYSA-N	O=C(O)CCCCCCCCCCCCCCCCC	Stearic Acid	NA	Organic compounds	Lipids and lipid-like molecules	Fatty Acyls	Fatty acids and conjugates	Long-chain fatty acids	NA	NA
FA 19:3	FALSE	TRUE	TRUE	TRUE	TRUE	FALSE	FALSE	TRUE	FALSE	74316061	FA 19:3	C19H32O2	CNIDZCYLBMSLGW-UHFFFAOYSA-N	O=C(O)CCCCCCCCC=CCC=CCC=CCC	Nonadeca-10,13,16-trienoic acid	NA	Organic compounds	Lipids and lipid-like molecules	Fatty Acyls	Fatty acids and conjugates	Long-chain fatty acids	NA	NA
FA 19:2	FALSE	TRUE	TRUE	TRUE	TRUE	FALSE	FALSE	TRUE	FALSE	53679925	FA 19:2	C19H34O2	BFXHARLBAGKNRH-UHFFFAOYSA-N	O=C(O)CCCCCCCC=CCC=CCCCCCC	Nonadeca-9,12-dienoic acid	NA	Organic compounds	Lipids and lipid-like molecules	Fatty Acyls	Fatty acids and conjugates	Long-chain fatty acids	NA	NA
FA 19:1	FALSE	TRUE	TRUE	TRUE	TRUE	FALSE	FALSE	TRUE	FALSE	54518967	FA 19:1	C19H36O2	YOKHLRHWEXTWJR-UHFFFAOYSA-N	O=C(O)CCCCCCCC=CCCCCCCCCC	Nonadec-9-enoic acid	NA	Organic compounds	Lipids and lipid-like molecules	Fatty Acyls	Fatty acids and conjugates	Long-chain fatty acids	NA	NA
FA 19:0	FALSE	TRUE	TRUE	TRUE	TRUE	FALSE	FALSE	TRUE	FALSE	12591	FA 19:0	C19H38O2	ISYWECDDZWTKFF-UHFFFAOYSA-N	O=C(O)CCCCCCCCCCCCCCCCCC	Nonadecanoic acid	NA	Organic compounds	Lipids and lipid-like molecules	Fatty Acyls	Fatty acids and conjugates	Long-chain fatty acids	NA	NA
FA 20:4	FALSE	TRUE	TRUE	TRUE	TRUE	FALSE	FALSE	TRUE	FALSE	3080584	FA 20:4	C20H32O2	HQPCSDADVLFHHO-UHFFFAOYSA-N	O=C(O)CCCCCCC=CCC=CCC=CCC=CCC	Icosa-8,11,14,17-tetraenoic acid	NA	Organic compounds	Lipids and lipid-like molecules	Fatty Acyls	Fatty acids and conjugates	Long-chain fatty acids	NA	NA
Uridine Monophosphate	FALSE	TRUE	TRUE	TRUE	TRUE	FALSE	FALSE	TRUE	FALSE	6030	URIDINE-5-MONOPHOSPHATE	C9H13N2O9P	DJJCXFVJDGTHFX-XVFCMESISA-N	C1=CN(C(=O)NC1=O)[C@H]2[C@@H]([C@@H]([C@H](O2)COP(=O)(O)O)O)O	Uridine Monophosphate	NA	Organic compounds	Nucleosides, nucleotides, and analogues	Pyrimidine nucleotides	Pyrimidine ribonucleotides	Pyrimidine ribonucleoside monophosphates	NA	NA
FA 20:3	FALSE	TRUE	TRUE	TRUE	TRUE	FALSE	FALSE	TRUE	FALSE	3210	FA 20:3	C20H34O2	AHANXAKGNAKFSK-UHFFFAOYSA-N	O=C(O)CCCCCCCCCC=CCC=CCC=CCC	Eicosa-11,14,17-trienoic acid	NA	Organic compounds	Lipids and lipid-like molecules	Fatty Acyls	Fatty acids and conjugates	Long-chain fatty acids	NA	NA
Warfarin	FALSE	TRUE	TRUE	FALSE	TRUE	FALSE	FALSE	TRUE	FALSE	54678486	Warfarin	C19H16O4	PJVWKTKQMONHTI-UHFFFAOYSA-N	CC(=O)CC(C1=CC=CC=C1)C1=C(O)C2=CC=CC=C2OC1=O	Warfarin	NA	Organic compounds	Phenylpropanoids and polyketides	Coumarins and derivatives	Hydroxycoumarins	4-hydroxycoumarins	NA	NA
FA 20:2	FALSE	TRUE	TRUE	TRUE	TRUE	FALSE	FALSE	TRUE	FALSE	3208	FA 20:2	C20H36O2	XSXIVVZCUAHUJO-UHFFFAOYSA-N	O=C(O)CCCCCCCCCC=CCC=CCCCCC	Icosa-11,14-dienoic acid	NA	Organic compounds	Lipids and lipid-like molecules	Fatty Acyls	Fatty acids and conjugates	Long-chain fatty acids	NA	NA
C12-ae1s (tentative)	FALSE	TRUE	TRUE	FALSE	TRUE	FALSE	FALSE	TRUE	FALSE	24761	C12-AE1S (TENTATIVE)	C14H30O5S	QTDIEDOANJISNP-UHFFFAOYSA-N	O=S(O)(=O)OCCOCCCCCCCCCCCC	2-Dodecoxyethyl hydrogen sulfate	NA	Organic compounds	Organic acids and derivatives	Organic sulfuric acids and derivatives	Sulfuric acid esters	Sulfuric acid monoesters	NA	NA
FA 20:1	FALSE	TRUE	TRUE	TRUE	TRUE	FALSE	FALSE	TRUE	FALSE	142770	FA 20:1	C20H38O2	BITHHVVYSMSWAG-UHFFFAOYSA-N	O=C(O)CCCCCCCCCC=CCCCCCCCC	Eicos-11-enoic acid	NA	Organic compounds	Lipids and lipid-like molecules	Fatty Acyls	Fatty acids and conjugates	Long-chain fatty acids	NA	NA
dl-Norgestrel	FALSE	TRUE	TRUE	TRUE	TRUE	FALSE	FALSE	TRUE	FALSE	16051930	dl-Norgestrel	C21H28O2	WWYNJERNGUHSAO-CULCCENASA-N	CC[C@]12CC[C@H]3[C@@H](CCC4=CC(=O)CC[C@H]34)[C@@H]1CCC2(O)C#C	CID 16051930	NA	Organic compounds	Lipids and lipid-like molecules	Steroids and steroid derivatives	Estrane steroids	Estrogens and derivatives	NA	NA
FA 18:0;O2	FALSE	TRUE	TRUE	FALSE	TRUE	FALSE	FALSE	TRUE	FALSE	89377	FA 18:0;O2	C18H36O4	VACHUYIREGFMSP-UHFFFAOYSA-N	O=C(O)CCCCCCCC(O)C(O)CCCCCCCC	9,10-Dihydroxystearic acid	NA	Organic compounds	Lipids and lipid-like molecules	Fatty Acyls	Fatty acids and conjugates	Long-chain fatty acids	NA	NA
FA 22:1	FALSE	TRUE	TRUE	TRUE	TRUE	FALSE	FALSE	TRUE	FALSE	8216	FA 22:1	C22H42O2	DPUOLQHDNGRHBS-UHFFFAOYSA-N	O=C(O)CCCCCCCCCCCC=CCCCCCCCC	13-Docosenoic acid	NA	Organic compounds	Lipids and lipid-like molecules	Fatty Acyls	Fatty acids and conjugates	Very long-chain fatty acids	NA	NA
FA 22:0	FALSE	TRUE	TRUE	TRUE	TRUE	FALSE	FALSE	TRUE	FALSE	8215	FA 22:0	C22H44O2	UKMSUNONTOPOIO-UHFFFAOYSA-N	O=C(O)CCCCCCCCCCCCCCCCCCCCC	Behenic Acid	NA	Organic compounds	Lipids and lipid-like molecules	Fatty Acyls	Fatty acids and conjugates	Very long-chain fatty acids	NA	NA
FA 24:0	FALSE	TRUE	TRUE	FALSE	TRUE	FALSE	FALSE	TRUE	FALSE	11197	FA 24:0	C24H48O2	QZZGJDVWLFXDLK-UHFFFAOYSA-N	O=C(O)CCCCCCCCCCCCCCCCCCCCCCC	Lignoceric Acid	NA	Organic compounds	Lipids and lipid-like molecules	Fatty Acyls	Fatty acids and conjugates	Very long-chain fatty acids	NA	NA
FA 26:0	FALSE	TRUE	FALSE	TRUE	TRUE	FALSE	FALSE	TRUE	FALSE	10469	FA 26:0	C26H52O2	XMHIUKTWLZUKEX-UHFFFAOYSA-N	O=C(O)CCCCCCCCCCCCCCCCCCCCCCCCC	Hexacosanoic Acid	NA	Organic compounds	Lipids and lipid-like molecules	Fatty Acyls	Fatty acids and conjugates	Very long-chain fatty acids	NA	NA
Pfca-h; c9h2f16o2	FALSE	TRUE	FALSE	TRUE	TRUE	FALSE	FALSE	TRUE	FALSE	139594631	PFCA-H; C9H2F16O2	C9H2F16O2	CVAZURDPUJIKIQ-UHFFFAOYSA-N	O=C(O)C(F)C(F)(F)C(F)(F)C(F)(F)C(F)(F)C(F)(F)C(F)(F)C(F)(F)F	2H-Perfluorononanoic acid	NA	Organic compounds	Lipids and lipid-like molecules	Fatty Acyls	Fatty acids and conjugates	Medium-chain fatty acids	NA	NA
LPE 16:0	FALSE	TRUE	TRUE	FALSE	TRUE	FALSE	FALSE	TRUE	FALSE	89229	LPE 16:0	C21H44NO7P	YVYMBNSKXOXSKW-UHFFFAOYSA-N	O=C(OCC(O)COP(=O)(O)OCCN)CCCCCCCCCCCCCCC	[3-[2-Aminoethoxy(hydroxy)phosphoryl]oxy-2-hydroxypropyl] hexadecanoate	NA	Organic compounds	Lipids and lipid-like molecules	Glycerophospholipids	Glycerophosphoethanolamines	Lysophosphatidylethanolamines	1-acyl-sn-glycero-3-phosphoethanolamines	NA
LPE O-18:1	FALSE	TRUE	TRUE	TRUE	TRUE	FALSE	FALSE	TRUE	FALSE	74819130	LPE O-18:1	C23H48NO6P	CDONWGCJDDHTLP-UHFFFAOYSA-N	O=P(O)(OCCN)OCC(O)COCCCCCCCCC=CCCCCCCCC	CID 74819130	NA	Organic compounds	Lipids and lipid-like molecules	Glycerophospholipids	Glycerophosphoethanolamines	Monoalkylglycerophosphoethanolamines	NA	NA
LPE 17:0	FALSE	TRUE	TRUE	FALSE	TRUE	FALSE	FALSE	TRUE	FALSE	75958076	LPE 17:0	C22H46NO7P	RVNBVQKDPQVSOY-UHFFFAOYSA-N	O=C(OCC(O)COP(=O)(O)OCCN)CCCCCCCCCCCCCCCC	[3-[2-Aminoethoxy(hydroxy)phosphoryl]oxy-2-hydroxypropyl] heptadecanoate	NA	Organic compounds	Lipids and lipid-like molecules	Glycerophospholipids	Glycerophosphoethanolamines	Lysophosphatidylethanolamines	1-acyl-sn-glycero-3-phosphoethanolamines	NA
LPE O-18:0	FALSE	TRUE	TRUE	FALSE	TRUE	FALSE	FALSE	TRUE	FALSE	74819129	LPE O-18:0	C23H50NO6P	JIJGULMDDZORPH-UHFFFAOYSA-N	O=P(O)(OCCN)OCC(O)COCCCCCCCCCCCCCCCCCC	2-Aminoethyl (2-hydroxy-3-octadecoxypropyl) hydrogen phosphate	NA	Organic compounds	Lipids and lipid-like molecules	Glycerophospholipids	Glycerophosphoethanolamines	Monoalkylglycerophosphoethanolamines	NA	NA
LPE 18:0	FALSE	TRUE	TRUE	FALSE	TRUE	FALSE	FALSE	TRUE	FALSE	45479288	LPE 18:0	C23H48NO7P	BBYWOYAFBUOUFP-UHFFFAOYSA-N	O=C(OCC(O)COP(=O)(O)OCCN)CCCCCCCCCCCCCCCCC	Stearoyl lysophosphatidylethanolamine	NA	Organic compounds	Lipids and lipid-like molecules	Glycerophospholipids	Glycerophosphoethanolamines	Lysophosphatidylethanolamines	1-acyl-sn-glycero-3-phosphoethanolamines	NA
Pfca-h; c10h2f18o2	FALSE	TRUE	FALSE	TRUE	TRUE	FALSE	FALSE	TRUE	FALSE	57036882	PFCA-H; C10H2F18O2	C10H2F18O2	IORHNHBOXCYSCM-UHFFFAOYSA-N	O=C(O)C(F)C(F)(F)C(F)(F)C(F)(F)C(F)(F)C(F)(F)C(F)(F)C(F)(F)C(F)(F)F	2-Hydrido-perfluorodecanoic acid	NA	Organic compounds	Lipids and lipid-like molecules	Fatty Acyls	Fatty acids and conjugates	Medium-chain fatty acids	NA	NA
LPE 20:5	FALSE	TRUE	TRUE	TRUE	TRUE	FALSE	FALSE	TRUE	FALSE	75958074	LPE 20:5	C25H42NO7P	KCWGBXXAJHVZNN-UHFFFAOYSA-N	O=C(OCC(O)COP(=O)(O)OCCN)CCCC=CCC=CCC=CCC=CCC=CCC	[3-[2-Aminoethoxy(hydroxy)phosphoryl]oxy-2-hydroxypropyl] icosa-5,8,11,14,17-pentaenoate	NA	Organic compounds	Lipids and lipid-like molecules	Glycerophospholipids	Glycerophosphoethanolamines	Lysophosphatidylethanolamines	1-acyl-sn-glycero-3-phosphoethanolamines	NA
w/o ms2: lpc 20:5	FALSE	TRUE	TRUE	TRUE	TRUE	FALSE	FALSE	TRUE	FALSE	73087697	w/o MS2: LPC 20:5	C28H48NO7P	PDIGSOAOQOXRDU-UHFFFAOYSA-N	O=C(OCC(O)COP(=O)([O-])OCC[N+](C)(C)C)CCCC=CCC=CCC=CCC=CCC=CCC	CID 73087697	NA	Organic compounds	Lipids and lipid-like molecules	Glycerophospholipids	Glycerophosphocholines	Lysophosphatidylcholines	1-acyl-sn-glycero-3-phosphocholines	NA
2(5H)-Furanone	FALSE	TRUE	TRUE	FALSE	TRUE	FALSE	FALSE	FALSE	TRUE	10341	2(5H)-Furanone	C4H4O2	VIHAEDVKXSOUAT-UHFFFAOYSA-N	C1C=CC(=O)O1	2(5H)-Furanone	NA	Organic compounds	Organoheterocyclic compounds	Dihydrofurans	Furanones	Butenolides	NA	NA
Oxalic Acid	FALSE	TRUE	FALSE	TRUE	TRUE	FALSE	FALSE	FALSE	TRUE	971	Oxalic Acid	C2H2O4	MUBZPKHOEPUJKR-UHFFFAOYSA-N	C(=O)(C(=O)O)O	Oxalic Acid	NA	Organic compounds	Organic acids and derivatives	Carboxylic acids and derivatives	Dicarboxylic acids and derivatives	NA	NA	NA
Lactic acid	FALSE	TRUE	TRUE	TRUE	TRUE	FALSE	FALSE	FALSE	TRUE	61503	D-Lactic acid	C3H6O3	JVTAAEKCZFNVCJ-UWTATZPHSA-N	C[C@H](C(=O)O)O	D-Lactic Acid	NA	Organic compounds	Organic acids and derivatives	Hydroxy acids and derivatives	Alpha hydroxy acids and derivatives	NA	NA	NA
Bromomethane	FALSE	TRUE	TRUE	TRUE	TRUE	FALSE	FALSE	FALSE	TRUE	6323	Bromomethane	CH3Br	GZUXJHMPEANEGY-UHFFFAOYSA-N	CBr	Methyl Bromide	NA	Organic compounds	Organohalogen compounds	Alkyl halides	Halomethanes	NA	NA	NA
CID 440764	FALSE	TRUE	TRUE	TRUE	TRUE	FALSE	FALSE	FALSE	TRUE	440764	CID 440764	CH4	APKHDKJWSHYLEU-UHFFFAOYSA-N	C[SeH]	CID 440764	NA	Organic compounds	Organometallic compounds	Organometalloid compounds	Organoselenium compounds	Selenols	NA	NA
Methylphosphate	FALSE	TRUE	TRUE	TRUE	TRUE	FALSE	FALSE	FALSE	TRUE	13130	Methyl dihydrogen phosphate	CH5O4P	CAAULPUQFIIOTL-UHFFFAOYSA-N	COP(=O)(O)O	Methylphosphate	NA	Organic compounds	Organic acids and derivatives	Organic phosphoric acids and derivatives	Phosphate esters	Alkyl phosphates	Monoalkyl phosphates	NA
2-Amino-3-Ketobutyric Acid	FALSE	TRUE	TRUE	TRUE	TRUE	FALSE	FALSE	FALSE	TRUE	440033	L-2-Amino-3-oxobutanoic acid	C4H7NO3	SAUCHDKDCUROAO-VKHMYHEASA-N	CC(=O)[C@@H](C(=O)O)N	2-Amino-3-Ketobutyric Acid	NA	Organic compounds	Organic acids and derivatives	Carboxylic acids and derivatives	Amino acids, peptides, and analogues	Amino acids and derivatives	Alpha amino acids and derivatives	Alpha amino acids
3-Methyleneindolenine	FALSE	TRUE	TRUE	FALSE	TRUE	FALSE	FALSE	FALSE	TRUE	170404	3-Methyleneindolenine	C9H7N	BCNUXXXHEIUHJB-UHFFFAOYSA-N	C=C1C=NC2=CC=CC=C12	3-Methyleneindolenine	NA	Organic compounds	Organoheterocyclic compounds	Indoles and derivatives	NA	NA	NA	NA
Dimethylmalonic acid	FALSE	TRUE	TRUE	TRUE	TRUE	FALSE	FALSE	FALSE	TRUE	11686	Dimethylmalonic acid	C5H8O4	OREAFAJWWJHCOT-UHFFFAOYSA-N	CC(C)(C(=O)O)C(=O)O	Dimethylmalonic acid	NA	Organic compounds	Organic acids and derivatives	Carboxylic acids and derivatives	Dicarboxylic acids and derivatives	NA	NA	NA
Sulfuric acid, monopropyl ester	FALSE	TRUE	FALSE	TRUE	TRUE	FALSE	FALSE	FALSE	TRUE	70469	Sulfuric acid, monopropyl ester	C3H8O4S	TYRGSDXYMNTMML-UHFFFAOYSA-N	CCCOS(=O)(=O)O	Sulfuric acid, monopropyl ester	NA	Organic compounds	Organic acids and derivatives	Organic sulfuric acids and derivatives	Sulfuric acid esters	Sulfuric acid monoesters	NA	NA
N,N-Dimethylproline	FALSE	TRUE	TRUE	TRUE	TRUE	FALSE	FALSE	FALSE	TRUE	448301	1,1-Dimethyl-prolinium	C7H14NO2	CMUNUTVVOOHQPW-LURJTMIESA-O	C[N+]1(CCC[C@H]1C(=O)O)C	N,N-Dimethylproline	NA	Organic compounds	Organic acids and derivatives	Carboxylic acids and derivatives	Amino acids, peptides, and analogues	Amino acids and derivatives	Alpha amino acids and derivatives	Proline and derivatives
Acetylcholine	FALSE	TRUE	TRUE	FALSE	TRUE	FALSE	FALSE	FALSE	TRUE	187	Acetylcholine	C7H16NO2	OIPILFWXSMYKGL-UHFFFAOYSA-N	CC(=O)OCC[N+](C)(C)C	Acetylcholine	NA	Organic compounds	Organic nitrogen compounds	Organonitrogen compounds	Quaternary ammonium salts	Cholines	Acyl cholines	NA
Indole-5,6-quinone	FALSE	TRUE	TRUE	TRUE	TRUE	FALSE	FALSE	FALSE	TRUE	440728	Indole-5,6-quinone	C8H5NO2	IGGVVGHJSQSLFO-UHFFFAOYSA-N	C1=CNC2=CC(=O)C(=O)C=C21	Indole-5,6-quinone	NA	Organic compounds	Organoheterocyclic compounds	Indoles and derivatives	NA	NA	NA	NA
Levoglucosan	FALSE	TRUE	TRUE	FALSE	TRUE	FALSE	FALSE	FALSE	TRUE	2724705	Levoglucosan	C6H10O5	TWNIBLMWSKIRAT-VFUOTHLCSA-N	C1[C@@H]2[C@H]([C@@H]([C@H]([C@H](O1)O2)O)O)O	Levoglucosan	NA	Organic compounds	Organoheterocyclic compounds	Oxepanes	NA	NA	NA	NA
N-acetylornithine	FALSE	TRUE	TRUE	FALSE	TRUE	FALSE	FALSE	FALSE	TRUE	439232	N-acetylornithine	C7H14N2O3	JRLGPAXAGHMNOL-LURJTMIESA-N	CC(=O)N[C@@H](CCCN)C(=O)O	N-acetylornithine	NA	Organic compounds	Organic acids and derivatives	Carboxylic acids and derivatives	Amino acids, peptides, and analogues	Amino acids and derivatives	Alpha amino acids and derivatives	N-acyl-alpha amino acids and derivatives
Tocris-0477	FALSE	TRUE	TRUE	FALSE	TRUE	FALSE	FALSE	FALSE	TRUE	6604726	Tocris-0477	C17H34NO4	LZOSYCMHQXPBFU-OAHLLOKOSA-O	CCCCCCCCCC(=O)O[C@H](CC(=O)O)C[N+](C)(C)C	Tocris-0477	NA	Organic compounds	Lipids and lipid-like molecules	Fatty Acyls	Fatty acid esters	NA	NA	NA
1-Octadecanoyl-sn-glycero-3-phosphoethanolamine	FALSE	TRUE	TRUE	FALSE	TRUE	FALSE	FALSE	FALSE	TRUE	9547068	1-Octadecanoyl-sn-glycero-3-phosphoethanolamine	C23H48NO7P	BBYWOYAFBUOUFP-JOCHJYFZSA-N	CCCCCCCCCCCCCCCCCC(=O)OC[C@H](COP(=O)(O)OCCN)O	1-Octadecanoyl-sn-glycero-3-phosphoethanolamine	NA	Organic compounds	Lipids and lipid-like molecules	Glycerophospholipids	Glycerophosphoethanolamines	Lysophosphatidylethanolamines	1-acyl-sn-glycero-3-phosphoethanolamines	NA
Itaconic acid	FALSE	TRUE	TRUE	TRUE	FALSE	TRUE	TRUE	FALSE	TRUE	811	2-methylidenebutanedioic acid	C5H6O4	LVHBHZANLOWSRM-UHFFFAOYSA-N	C=C(CC(=O)O)C(=O)O	Itaconic acid	NA	Organic compounds	Lipids and lipid-like molecules	Fatty Acyls	Fatty acids and conjugates	Branched fatty acids	NA	NA
Methylsuccinic acid	FALSE	TRUE	TRUE	FALSE	FALSE	TRUE	TRUE	FALSE	FALSE	10349	2-methylbutanedioic acid	C5H8O4	WXUAQHNMJWJLTG-UHFFFAOYSA-N	CC(CC(=O)O)C(=O)O	Methylsuccinic acid	NA	Organic compounds	Lipids and lipid-like molecules	Fatty Acyls	Fatty acids and conjugates	Branched fatty acids	Methyl-branched fatty acids	NA
Malic Acid	FALSE	TRUE	TRUE	TRUE	FALSE	TRUE	TRUE	FALSE	TRUE	525	2-hydroxybutanedioic acid	C4H6O5	BJEPYKJPYRNKOW-UHFFFAOYSA-N	C(C(C(=O)O)O)C(=O)O	Malic Acid	NA	Organic compounds	Organic acids and derivatives	Hydroxy acids and derivatives	Beta hydroxy acids and derivatives	NA	NA	NA
threo-3-methyl-L-aspartic acid	FALSE	TRUE	TRUE	FALSE	FALSE	TRUE	TRUE	FALSE	FALSE	440064	(2S,3S)-2-amino-3-methylbutanedioic acid	C5H9NO4	LXRUAYBIUSUULX-HRFVKAFMSA-N	C[C@@H]([C@@H](C(=O)O)N)C(=O)O	threo-3-methyl-L-aspartic acid	NA	Organic compounds	Organic acids and derivatives	Carboxylic acids and derivatives	Amino acids, peptides, and analogues	Amino acids and derivatives	Alpha amino acids and derivatives	Alpha amino acids
Linoleic Acid	FALSE	TRUE	TRUE	TRUE	FALSE	TRUE	TRUE	FALSE	TRUE	5280450	(9Z,12Z)-octadeca-9,12-dienoic acid	C18H32O2	OYHQOLUKZRVURQ-HZJYTTRNSA-N	CCCCC/C=C\\C/C=C\\CCCCCCCC(=O)O	Linoleic Acid	NA	Organic compounds	Lipids and lipid-like molecules	Fatty Acyls	Lineolic acids and derivatives	NA	NA	NA
Ketoleucine	FALSE	TRUE	FALSE	TRUE	FALSE	TRUE	FALSE	FALSE	TRUE	70	4-methyl-2-oxopentanoic acid	C6H10O3	BKAJNAXTPSGJCU-UHFFFAOYSA-N	CC(C)CC(=O)C(=O)O	Ketoleucine	NA	Organic compounds	Organic acids and derivatives	Keto acids and derivatives	Short-chain keto acids and derivatives	NA	NA	NA

## Sheet: TableS2
Name_to_use	feature	AnnotationLevel	rank_order	identifier	InChIKey	Title	compoundName	HMDBcode	KEGGcode	kingdom	superclass	class	subclass	level5	level6	level7	type_analysis	ANOVA_p_value	ANOVA_p_value_FDR	N2_vs_VC40_pval	N2_vs_VC1668_pval	N2_vs_UA57_pval	N2_vs_BR5270_pval	VC40_vs_VC1668_pval	VC40_vs_UA57_pval	VC40_vs_BR5270_pval	VC1668_vs_UA57_pval	VC1668_vs_BR5270_pval	UA57_vs_BR5270_pval	N2_vs_VC40_higlow	N2_vs_VC1668_higlow	N2_vs_UA57_higlow	N2_vs_BR5270_higlow	VC40_vs_VC1668_higlow	VC40_vs_UA57_higlow	VC40_vs_BR5270_higlow	VC1668_vs_UA57_higlow	VC1668_vs_BR5270_higlow	UA57_vs_BR5270_higlow	VC40_vs_BR5270	X079_.dry._N2_worm_ACN_1	X080_.dry._N2_worm_ACN_2	X081_.dry._N2_worm_ACN_3	X082_.dry._N2_worm_ACN_4	X223_.dry._N2_worm_2U_1	X224_.dry._N2_worm_2U_2	X225_.dry._N2_worm_2U_3	X226_.dry._N2_worm_2U_4	X367_.dry._N2_worm_2B_1
LPE O-18:0	feat011112	2a	1	74819129	JIJGULMDDZORPH-UHFFFAOYSA-N	2-Aminoethyl (2-hydroxy-3-octadecoxypropyl) hydrogen phosphate	LPE O-18:0	NA	NA	Organic compounds	Lipids and lipid-like molecules	Glycerophospholipids	Glycerophosphoethanolamines	Monoalkylglycerophosphoethanolamines	NA	NA	RPLCNEG_scheme1_MSDial_PublicMSP	3.97162e-11	1.19637e-07	0.773352	6.40907e-07	2.74974e-05	5.02268e-11	1.31358e-07	8.31612e-06	5.74862e-12	0.0853609	1.07383e-05	2.77584e-07	NA	N2 > VC1668	N2 > UA57	N2 > BR5270	VC40 > VC1668	VC40 > UA57	NA	NA	VC1668 > BR5270	UA57 > BR5270	VC40 > BR5270	0.522091	0.483127	0.444445	0.398146	NA	NA	NA	NA	NA
LPE 17:0	feat011108	2a	2	75958076	RVNBVQKDPQVSOY-UHFFFAOYSA-N	[3-[2-Aminoethoxy(hydroxy)phosphoryl]oxy-2-hydroxypropyl] heptadecanoate	LPE 17:0	NA	NA	Organic compounds	Lipids and lipid-like molecules	Glycerophospholipids	Glycerophosphoethanolamines	Lysophosphatidylethanolamines	1-acyl-sn-glycero-3-phosphoethanolamines	NA	RPLCNEG_scheme1_MSDial_PublicMSP	6.05054e-11	1.27016e-07	0.022396	1.26439e-07	0.0001007	1.54243e-11	1.32464e-06	0.00509159	2.23418e-11	0.00413626	9.16835e-06	1.82452e-08	N2 > VC40	N2 > VC1668	N2 > UA57	N2 > BR5270	VC40 > VC1668	VC40 > UA57	NA	UA57 > VC1668	VC1668 > BR5270	UA57 > BR5270	VC40 > BR5270	0.582974	0.561148	0.505312	0.536585	NA	NA	NA	NA	NA
LPE 16:0	feat010864	2a	3	89229	YVYMBNSKXOXSKW-UHFFFAOYSA-N	[3-[2-Aminoethoxy(hydroxy)phosphoryl]oxy-2-hydroxypropyl] hexadecanoate	LPE 16:0	NA	NA	Organic compounds	Lipids and lipid-like molecules	Glycerophospholipids	Glycerophosphoethanolamines	Lysophosphatidylethanolamines	1-acyl-sn-glycero-3-phosphoethanolamines	NA	RPLCNEG_scheme1_MSDial_PublicMSP	3.81253e-10	4.5734e-07	0.0417448	4.1621e-08	1.62035e-05	2.39044e-10	1.85834e-07	0.000289961	3.75229e-10	0.00663361	0.00388388	4.45798e-06	N2 > VC40	N2 > VC1668	N2 > UA57	N2 > BR5270	VC40 > VC1668	VC40 > UA57	NA	UA57 > VC1668	VC1668 > BR5270	UA57 > BR5270	VC40 > BR5270	0.437765	0.633411	0.397716	0.526031	NA	NA	NA	NA	NA
LPE 18:1	feat011328	2a	4	25200684	PYVRVRFVLRNJLY-UHFFFAOYSA-N	2-Azaniumylethyl (2-hydroxy-3-octadec-9-enoyloxypropyl) phosphate	LPE 18:1	NA	NA	Organic compounds	Lipids and lipid-like molecules	Glycerophospholipids	Glycerophosphoethanolamines	Lysophosphatidylethanolamines	1-acyl-sn-glycero-3-phosphoethanolamines	NA	RPLCNEG_scheme1_MSDial_PublicMSP	1.35053e-09	1.13404e-06	0.0239389	5.11207e-08	1.07212e-06	1.24511e-09	3.99837e-07	1.82909e-05	4.07645e-09	0.121592	0.0350965	0.000985678	N2 > VC40	N2 > VC1668	N2 > UA57	N2 > BR5270	VC40 > VC1668	VC40 > UA57	NA	NA	VC1668 > BR5270	UA57 > BR5270	VC40 > BR5270	0.578136	0.652871	0.40381	0.55656	NA	NA	NA	NA	NA
1-Pentadecanoyl-sn-glycero-3-phosphocholine	feat039831	2a	8	24779458	RJZVWDTYEWCUAR-JOCHJYFZSA-N	1-Pentadecanoyl-sn-glycero-3-phosphocholine	1-pentadecanoyl-2-hydroxy-sn-glycero-3-phosphocholine	HMDB0010397	C04230	Organic compounds	Lipids and lipid-like molecules	Glycerophospholipids	Glycerophosphocholines	Lysophosphatidylcholines	1-acyl-sn-glycero-3-phosphocholines	NA	HILICPOS_scheme1_MSDial_PublicMSP	3.81049e-09	4.2193e-06	0.0517473	7.80655e-07	4.47154e-07	3.79701e-09	5.50606e-06	2.77497e-06	8.47763e-09	0.777626	0.00720833	0.0135003	NA	N2 > VC1668	N2 > UA57	N2 > BR5270	VC40 > VC1668	VC40 > UA57	NA	NA	VC1668 > BR5270	UA57 > BR5270	VC40 > BR5270	0.814479	0.828216	0.550643	0.542526	NA	NA	NA	NA	NA
LPE 18:0	feat011370	2a	11	45479288	BBYWOYAFBUOUFP-UHFFFAOYSA-N	Stearoyl lysophosphatidylethanolamine	LPE 18:0	NA	NA	Organic compounds	Lipids and lipid-like molecules	Glycerophospholipids	Glycerophosphoethanolamines	Lysophosphatidylethanolamines	1-acyl-sn-glycero-3-phosphoethanolamines	NA	RPLCNEG_scheme1_MSDial_PublicMSP	8.53121e-09	4.55111e-06	0.240888	1.88272e-06	7.16458e-05	7.4511e-09	2.63887e-06	0.000188202	4.56176e-09	0.10419	0.00684889	0.00014274	NA	N2 > VC1668	N2 > UA57	N2 > BR5270	VC40 > VC1668	VC40 > UA57	NA	NA	VC1668 > BR5270	UA57 > BR5270	VC40 > BR5270	0.413362	0.379546	0.404145	0.497752	NA	NA	NA	NA	NA
Isoleucine	feat008338	2a	13	791	AGPKZVBTJJNPAG-UHFFFAOYSA-N	2-Amino-3-methylpentanoic acid	Isoleucine	HMDB0033923	C16434	Organic compounds	Organic acids and derivatives	Carboxylic acids and derivatives	Amino acids, peptides, and analogues	Amino acids and derivatives	Alpha amino acids and derivatives	Isoleucine and derivatives	HILICPOS_scheme2_MSDial_PublicMSP	2.07414e-09	5.74027e-06	0.000524073	0.00044395	2.91571e-05	8.09475e-05	2.51307e-08	2.52359e-09	5.8881e-09	0.239396	0.460762	0.649504	VC40 > N2	N2 > VC1668	N2 > UA57	N2 > BR5270	VC40 > VC1668	VC40 > UA57	NA	NA	NA	NA	VC40 > BR5270	NA	NA	NA	NA	NA	NA	NA	NA	-0.087041
Pantothenic Acid	M220_R182_2464	2a	14	6613	GHOKWGTUZJEAQD-ZETCQYMHSA-N	Pantothenic Acid	3-[[(2R)-2,4-dihydroxy-3,3-dimethylbutanoyl]amino]propanoic acid	HMDB0000210	C00864	Organic compounds	Organic oxygen compounds	Organooxygen compounds	Alcohols and polyols	Secondary alcohols	NA	NA	HILICPOS_scheme2_patRoon_PubChemLite	1.08927e-07	1.60868e-05	0.0442026	4.9866e-05	0.0489043	2.44769e-05	1.22302e-07	0.000202346	6.21354e-08	0.00582223	0.74946	0.00280978	VC40 > N2	N2 > VC1668	N2 > UA57	N2 > BR5270	VC40 > VC1668	VC40 > UA57	NA	UA57 > VC1668	NA	UA57 > BR5270	VC40 > BR5270	NA	NA	NA	NA	NA	NA	NA	NA	-0.117564
2-Methylpyrrolidine	feat003398	2a	16	13003	RGHPCLZJAFCTIK-UHFFFAOYSA-N	2-Methylpyrrolidine	2-Methylpyrrolidine; CE10; RGHPCLZJAFCTIK-UHFFFAOYSA-N	NA	NA	Organic compounds	Organoheterocyclic compounds	Pyrrolidines	NA	NA	NA	NA	HILICPOS_scheme2_MSDial_PublicMSP	1.08985e-08	2.21188e-05	0.0017774	0.000871994	7.32222e-05	0.00017304	1.19215e-07	1.30458e-08	2.7683e-08	0.287849	0.486024	0.705979	VC40 > N2	N2 > VC1668	N2 > UA57	N2 > BR5270	VC40 > VC1668	VC40 > UA57	NA	NA	NA	NA	VC40 > BR5270	NA	NA	NA	NA	NA	NA	NA	NA	-0.133206
Phenylalanine	feat004129	2a	41	6140	COLNVLDHVKWLRT-QMMMGPOBSA-N	Phenylalanine	Phenylalanine	HMDB0000159	C00079	Organic compounds	Organic acids and derivatives	Carboxylic acids and derivatives	Amino acids, peptides, and analogues	Amino acids and derivatives	Alpha amino acids and derivatives	Phenylalanine and derivatives	RPLCNEG_scheme1_MSDial_WormJamExpanded	7.58196e-06	0.000796778	0.731531	0.00703907	0.000282204	5.57166e-05	0.00111524	2.79607e-05	4.7165e-06	0.172428	0.045591	0.479299	NA	N2 > VC1668	N2 > UA57	N2 > BR5270	VC40 > VC1668	VC40 > UA57	NA	NA	VC1668 > BR5270	NA	VC40 > BR5270	0.580488	0.675768	0.279585	0.2488	NA	NA	NA	NA	NA
Hypoxanthine	feat008719	2a	45	790	FDGQSTZJBFJUBT-UHFFFAOYSA-N	CID 790	Hypoxanthine	HMDB0000157	C00262	Organic compounds	Organoheterocyclic compounds	Imidazopyrimidines	Purines and purine derivatives	Purinones	Hypoxanthines	NA	HILICPOS_scheme2_MSDial_PublicMSP	1.64994e-06	0.00128792	0.0783002	0.0161347	0.00134288	0.000116535	9.73074e-05	5.93778e-06	4.86535e-07	0.279173	0.041283	0.295823	NA	N2 > VC1668	N2 > UA57	N2 > BR5270	VC40 > VC1668	VC40 > UA57	NA	NA	VC1668 > BR5270	NA	VC40 > BR5270	NA	NA	NA	NA	NA	NA	NA	NA	0.104653
Threonine	feat007029	2a	47	6288	AYFVYJQAPQTCCC-GBXIJSLDSA-N	Threonine	Threonine	HMDB0000167	C00188	Organic compounds	Organic acids and derivatives	Carboxylic acids and derivatives	Amino acids, peptides, and analogues	Amino acids and derivatives	Alpha amino acids and derivatives	Alpha amino acids	HILICPOS_scheme2_MSDial_PublicMSP	2.00197e-06	0.0014179	0.150099	0.00626575	0.000598266	0.000130868	7.14652e-05	5.37304e-06	1.10982e-06	0.313343	0.104474	0.511302	NA	N2 > VC1668	N2 > UA57	N2 > BR5270	VC40 > VC1668	VC40 > UA57	NA	NA	NA	NA	VC40 > BR5270	NA	NA	NA	NA	NA	NA	NA	NA	0.0704519
Phenylacetaldehyde	feat007151	2a	50	998	DTUQWGWMVIHBKE-UHFFFAOYSA-N	Phenylacetaldehyde	Phenylacetaldehyde	HMDB0006236	C00601	Organic compounds	Benzenoids	Benzene and substituted derivatives	Phenylacetaldehydes	NA	NA	NA	HILICPOS_scheme2_MSDial_PublicMSP	2.8191e-06	0.00190715	0.00523824	0.379713	0.00145863	0.0145932	0.000494907	4.78356e-07	5.24114e-06	0.0109689	0.0898015	0.315477	VC40 > N2	NA	N2 > UA57	N2 > BR5270	VC40 > VC1668	VC40 > UA57	NA	VC1668 > UA57	NA	NA	VC40 > BR5270	NA	NA	NA	NA	NA	NA	NA	NA	-0.0591934
Spermidine	feat010166	2a	53	1102	ATHGHQPFGPMSJY-UHFFFAOYSA-N	Spermidine	SPERMIDINE	HMDB0001257	C00315	Organic compounds	Organic nitrogen compounds	Organonitrogen compounds	Amines	Secondary amines	Dialkylamines	NA	HILICPOS_scheme1_MSDial_PublicMSP	1.88705e-05	0.0033481	3.76353e-06	0.00256179	0.00239222	2.98244e-06	0.0263864	0.0283679	0.275573	0.976229	0.00648357	0.00693316	N2 > VC40	N2 > VC1668	N2 > UA57	N2 > BR5270	VC1668 > VC40	UA57 > VC40	NA	NA	VC1668 > BR5270	UA57 > BR5270	NA	1.21971	0.634147	1.30331	0.725744	NA	NA	NA	NA	NA
Adenosine Phosphate	M348_R623_5111	2a	55	6083	UDMBCSSLTHHNCD-KQYNXXCUSA-N	Adenosine Phosphate	[(2R,3S,4R,5R)-5-(6-aminopurin-9-yl)-3,4-dihydroxyoxolan-2-yl]methyl dihydrogen phosphate	HMDB0000045	C00020	Organic compounds	Nucleosides, nucleotides, and analogues	Purine nucleotides	Purine ribonucleotides	Purine ribonucleoside monophosphates	NA	NA	HILICPOS_scheme2_patRoon_PubChemLite	0.000138339	0.00474508	4.21487e-05	0.0185291	0.65018	0.265756	0.0321506	0.000138101	0.000835968	0.0479001	0.169297	0.501076	N2 > VC40	N2 > VC1668	NA	NA	VC1668 > VC40	UA57 > VC40	NA	UA57 > VC1668	NA	NA	BR5270 > VC40	NA	NA	NA	NA	NA	NA	NA	NA	0.295103
Niacinamide	feat007355	2a	61	936	DFPAKSUCGFBDDF-UHFFFAOYSA-N	Niacinamide	Nicotinamide	HMDB0001406	C00153	Organic compounds	Organoheterocyclic compounds	Pyridines and derivatives	Pyridinecarboxylic acids and derivatives	Pyridinecarboxamides	Nicotinamides	NA	HILICPOS_scheme1_MSDial_PublicMSP	7.36291e-05	0.0100564	0.360572	0.000175028	0.0156281	8.25442e-05	0.000286709	0.0465564	0.000119748	0.0607403	0.741776	0.0311077	NA	N2 > VC1668	N2 > UA57	N2 > BR5270	VC40 > VC1668	VC40 > UA57	NA	NA	NA	UA57 > BR5270	VC40 > BR5270	0.486605	1.03261	0.458115	0.178217	NA	NA	NA	NA	NA
Glutamic Acid	feat003667	2a	63	33032	WHUUTDBJXJRKMK-VKHMYHEASA-N	Glutamic Acid	L-Glutamic acid	HMDB0000148	C00025	Organic compounds	Organic acids and derivatives	Carboxylic acids and derivatives	Amino acids, peptides, and analogues	Amino acids and derivatives	Alpha amino acids and derivatives	Glutamic acid and derivatives	RPLCNEG_scheme1_MSDial_PublicMSP	0.000174837	0.0112069	0.153973	0.235011	0.381635	0.000729879	0.00915681	0.0208799	6.84638e-06	0.74443	0.0115537	0.00556813	NA	NA	NA	N2 > BR5270	VC40 > VC1668	VC40 > UA57	NA	NA	VC1668 > BR5270	UA57 > BR5270	VC40 > BR5270	0.190027	0.591325	-0.0473489	-0.258567	NA	NA	NA	NA	NA
Desethylatrazine	feat014737	2a	65	22563	DFWFIQKMSFGDCQ-UHFFFAOYSA-N	Desethyl atrazine	Desethylatrazine	HMDB0033249	C06559	Organic compounds	Organoheterocyclic compounds	Triazines	Aminotriazines	1,3,5-triazine-2,4-diamines	NA	NA	HILICPOS_scheme1_MSDial_PublicMSP	0.000104627	0.0131473	0.915206	0.00799464	0.0203539	0.000118585	0.00224307	0.00687778	1.80043e-05	0.670961	0.0786123	0.0336118	NA	N2 > VC1668	N2 > UA57	N2 > BR5270	VC40 > VC1668	VC40 > UA57	NA	NA	NA	UA57 > BR5270	VC40 > BR5270	0.589197	0.627419	0.306112	0.214032	NA	NA	NA	NA	NA
Adenosine	M268_R319_3400	2a	66	60961	OIRDTQYFTABQOQ-KQYNXXCUSA-N	Adenosine	(2R,3R,4S,5R)-2-(6-aminopurin-9-yl)-5-(hydroxymethyl)oxolane-3,4-diol	HMDB0000050	C00212	Organic compounds	Nucleosides, nucleotides, and analogues	Purine nucleosides	NA	NA	NA	NA	HILICPOS_scheme2_patRoon_PubChemLite	0.000637544	0.0146635	0.293261	0.128743	0.000258676	0.00122935	0.460694	0.000626714	0.00377541	0.00941969	0.039995	0.502581	NA	NA	N2 > UA57	N2 > BR5270	NA	VC40 > UA57	NA	VC1668 > UA57	VC1668 > BR5270	NA	VC40 > BR5270	NA	NA	NA	NA	NA	NA	NA	NA	0.539386
Tryptophan	feat016580	2a	70	9060	QIVBCDIJIAJPQS-SECBINFHSA-N	D-Tryptophan	D-TRYPTOPHAN	HMDB0013609	C00525	Organic compounds	Organoheterocyclic compounds	Indoles and derivatives	Indolyl carboxylic acids and derivatives	NA	NA	NA	HILICPOS_scheme1_MSDial_PublicMSP	0.000147444	0.0172504	0.897828	0.0137263	0.0234598	0.00014584	0.00406879	0.00777869	2.15931e-05	0.804084	0.0583595	0.0353363	NA	N2 > VC1668	N2 > UA57	N2 > BR5270	VC40 > VC1668	VC40 > UA57	NA	NA	NA	UA57 > BR5270	VC40 > BR5270	0.551437	0.62098	0.323582	0.217181	NA	NA	NA	NA	NA
Choline	feat005316	2a	72	305	OEYIOHPDSNJKLS-UHFFFAOYSA-N	Choline	Choline	HMDB0000097	C00114	Organic compounds	Organic nitrogen compounds	Organonitrogen compounds	Quaternary ammonium salts	Cholines	NA	NA	HILICPOS_scheme2_MSDial_PublicMSP	6.63067e-05	0.0174936	0.000173961	0.16326	7.84456e-06	0.00267741	0.00774999	0.0297132	0.51294	0.000189635	0.0599412	0.0171091	VC40 > N2	NA	UA57 > N2	BR5270 > N2	VC40 > VC1668	UA57 > VC40	NA	UA57 > VC1668	NA	UA57 > BR5270	NA	NA	NA	NA	NA	NA	NA	NA	NA	-0.638127
Itaconic acid	M129_R35_671	2a	73	811	LVHBHZANLOWSRM-UHFFFAOYSA-N	Itaconic acid	2-methylidenebutanedioic acid	HMDB0002092	C00490	Organic compounds	Lipids and lipid-like molecules	Fatty Acyls	Fatty acids and conjugates	Branched fatty acids	NA	NA	RPLCNEG_scheme1_patRoon_PubChemLite	0.0018011	0.0178788	0.127672	0.0660455	0.00202284	0.000298322	0.517735	0.0202156	0.00237649	0.120836	0.0234848	0.411774	NA	NA	N2 > UA57	N2 > BR5270	NA	VC40 > UA57	NA	NA	VC1668 > BR5270	NA	VC40 > BR5270	1.14583	0.898703	0.805707	0.136076	NA	NA	NA	NA	NA
Alanine	feat003826	2a	75	71080	QNAYBMKLOCPYGJ-UWTATZPHSA-N	D-Alanine	L-ALANINE	HMDB0001310	C00133	Organic compounds	Organic acids and derivatives	Carboxylic acids and derivatives	Amino acids, peptides, and analogues	Amino acids and derivatives	Alpha amino acids and derivatives	Alanine and derivatives	HILICPOS_scheme2_MSDial_PublicMSP	0.000105097	0.0224862	0.525623	0.0241431	0.0223433	0.000263819	0.00253081	0.00229757	1.3601e-05	0.970949	0.0579798	0.0622871	NA	N2 > VC1668	N2 > UA57	N2 > BR5270	VC40 > VC1668	VC40 > UA57	NA	NA	NA	NA	VC40 > BR5270	NA	NA	NA	NA	NA	NA	NA	NA	0.0459237
Pyroglutamic acid	feat008045	2a	77	7405	ODHCTXKNWHHXJC-VKHMYHEASA-N	Pyroglutamic Acid	Pyroglutamic acid	HMDB0000267	C01879	Organic compounds	Organic acids and derivatives	Carboxylic acids and derivatives	Amino acids, peptides, and analogues	Amino acids and derivatives	Alpha amino acids and derivatives	NA	HILICPOS_scheme2_MSDial_PublicMSP	0.000133195	0.0266767	0.108703	0.675228	3.09579e-05	0.852673	0.248015	0.000203327	0.159061	7.93657e-05	0.814979	4.68467e-05	NA	NA	UA57 > N2	NA	NA	UA57 > VC40	NA	UA57 > VC1668	NA	UA57 > BR5270	NA	NA	NA	NA	NA	NA	NA	NA	NA	-0.273195
Inosine	M269_R429_3418	2a	80	135398641	UGQMRVRMYYASKQ-KQYNXXCUSA-N	Inosine	9-[(2R,3R,4S,5R)-3,4-dihydroxy-5-(hydroxymethyl)oxolan-2-yl]-1H-purin-6-one	NA	C00294	Organic compounds	Nucleosides, nucleotides, and analogues	Purine nucleosides	NA	NA	NA	NA	HILICPOS_scheme1_patRoon_PubChemLite	0.00113379	0.0300789	0.477238	0.00189021	0.0134978	0.00110163	0.0027649	0.0257479	0.00148499	0.38928	0.815347	0.277551	NA	N2 > VC1668	N2 > UA57	N2 > BR5270	VC40 > VC1668	VC40 > UA57	NA	NA	NA	NA	VC40 > BR5270	0.679724	0.732621	0.49124	-0.158911	NA	NA	NA	NA	NA
Phenylethanolamine	feat007039	2a	82	1000	ULSIYEODSMZIPX-UHFFFAOYSA-N	Phenylethanolamine	PHENYLETHANOLAMINE	NA	C02735	Organic compounds	Organic nitrogen compounds	Organonitrogen compounds	Amines	Aralkylamines	NA	NA	HILICPOS_scheme1_MSDial_PublicMSP	0.000365133	0.0349401	0.96852	0.00375811	0.00525322	0.00169767	0.00107561	0.00159356	0.000426864	0.882957	0.729778	0.622975	NA	N2 > VC1668	N2 > UA57	N2 > BR5270	VC40 > VC1668	VC40 > UA57	NA	NA	NA	NA	VC40 > BR5270	0.565501	0.699902	0.30816	-0.0249748	NA	NA	NA	NA	NA
Sulfuric acid, monopropyl ester	feat003426	2a	83	70469	TYRGSDXYMNTMML-UHFFFAOYSA-N	Sulfuric acid, monopropyl ester	Sulfuric acid, monopropyl ester	NA	NA	Organic compounds	Organic acids and derivatives	Organic sulfuric acids and derivatives	Sulfuric acid esters	Sulfuric acid monoesters	NA	NA	RPLCNEG_scheme2_MSDial_WormJamExpanded	0.000408381	0.0365523	0.0113761	0.000543678	0.000300281	7.47369e-05	0.0611346	0.0335524	0.00730406	0.797262	0.391204	0.544609	N2 > VC40	N2 > VC1668	N2 > UA57	N2 > BR5270	NA	VC40 > UA57	NA	NA	NA	NA	VC40 > BR5270	NA	NA	NA	NA	0.840422	0.93198	0.988898	0.887048	NA
5'-Methylthioadenosine	M298_R102_4028	2a	84	439176	WUUGFSXJNOTRMR-IOSLPCCCSA-N	5'-Methylthioadenosine	(2R,3R,4S,5S)-2-(6-aminopurin-9-yl)-5-(methylsulfanylmethyl)oxolane-3,4-diol	HMDB0001173	C00170	Organic compounds	Nucleosides, nucleotides, and analogues	5'-deoxyribonucleosides	5'-deoxy-5'-thionucleosides	NA	NA	NA	HILICPOS_scheme2_patRoon_PubChemLite	0.00203728	0.0373634	0.196419	0.0486654	0.0553715	0.067562	0.00129124	0.00153436	0.00200978	0.948455	0.868227	0.919306	NA	N2 > VC1668	NA	NA	VC40 > VC1668	VC40 > UA57	NA	NA	NA	NA	VC40 > BR5270	NA	NA	NA	NA	NA	NA	NA	NA	0.0363842
l-Isoleucine	feat008318	3a	12	6306	AGPKZVBTJJNPAG-WHFBIAKZSA-N	l-Isoleucine	l-Isoleucine	HMDB0000172	C00407	Organic compounds	Organic acids and derivatives	Carboxylic acids and derivatives	Amino acids, peptides, and analogues	Amino acids and derivatives	Alpha amino acids and derivatives	Isoleucine and derivatives	HILICPOS_scheme2_MSDial_WormJamExpanded	2.07414e-09	5.55643e-06	0.000524073	0.00044395	2.91571e-05	8.09475e-05	2.51307e-08	2.52359e-09	5.8881e-09	0.239396	0.460762	0.649504	VC40 > N2	N2 > VC1668	N2 > UA57	N2 > BR5270	VC40 > VC1668	VC40 > UA57	NA	NA	NA	NA	VC40 > BR5270	NA	NA	NA	NA	NA	NA	NA	NA	-0.087041
Meprobamate	feat017981	3a	17	4064	NPPQSCRMBWNHMW-UHFFFAOYSA-N	Meprobamate	Meprobamate	HMDB0014515	NA	Organic compounds	Organic acids and derivatives	Carboxylic acids and derivatives	Amino acids, peptides, and analogues	Amino acids and derivatives	Carbamic acids and derivatives	Carbamate esters	HILICPOS_scheme2_MSDial_PublicMSP	1.3254e-08	2.52183e-05	0.410613	0.0690343	1.86531e-08	0.0155748	0.00634793	5.25593e-10	0.000943079	6.25111e-07	0.474621	2.68584e-06	NA	NA	N2 > UA57	N2 > BR5270	VC40 > VC1668	VC40 > UA57	NA	VC1668 > UA57	NA	BR5270 > UA57	VC40 > BR5270	NA	NA	NA	NA	NA	NA	NA	NA	0.317653
LPE 20:5	feat011692	3a	19	75958074	KCWGBXXAJHVZNN-UHFFFAOYSA-N	[3-[2-Aminoethoxy(hydroxy)phosphoryl]oxy-2-hydroxypropyl] icosa-5,8,11,14,17-pentaenoate	LPE 20:5	NA	NA	Organic compounds	Lipids and lipid-like molecules	Glycerophospholipids	Glycerophosphoethanolamines	Lysophosphatidylethanolamines	1-acyl-sn-glycero-3-phosphoethanolamines	NA	RPLCNEG_scheme1_MSDial_PublicMSP	7.97764e-08	3.04492e-05	0.0139643	4.87062e-08	7.4917e-06	6.06993e-07	6.13735e-07	0.000369533	1.53653e-05	0.0177221	0.190173	0.230896	N2 > VC40	N2 > VC1668	N2 > UA57	N2 > BR5270	VC40 > VC1668	VC40 > UA57	NA	UA57 > VC1668	NA	NA	VC40 > BR5270	0.55622	0.760572	0.404442	0.499064	NA	NA	NA	NA	NA
LPE O-18:1	feat011068	3a	20	74819130	CDONWGCJDDHTLP-UHFFFAOYSA-N	CID 74819130	LPE O-18:1	NA	NA	Organic compounds	Lipids and lipid-like molecules	Glycerophospholipids	Glycerophosphoethanolamines	Monoalkylglycerophosphoethanolamines	NA	NA	RPLCNEG_scheme1_MSDial_PublicMSP	1.00309e-07	3.594e-05	0.946364	1.175e-05	0.0208695	3.21278e-07	2.03733e-06	0.010447	4.17254e-08	0.00333059	0.091074	5.89362e-05	NA	N2 > VC1668	N2 > UA57	N2 > BR5270	VC40 > VC1668	VC40 > UA57	NA	UA57 > VC1668	NA	UA57 > BR5270	VC40 > BR5270	0.439702	0.119394	0.376023	0.456304	NA	NA	NA	NA	NA
Gly-Val	feat013133	3a	23	97417	STKYPAFSDFAEPH-UHFFFAOYSA-N	2-(2-Aminoacetamido)-3-methylbutanoic acid	Gly-Val	NA	NA	Organic compounds	Organic acids and derivatives	Carboxylic acids and derivatives	Amino acids, peptides, and analogues	Peptides	Dipeptides	NA	HILICPOS_scheme2_MSDial_PublicMSP	3.23033e-08	5.78476e-05	0.11014	0.00779158	3.04384e-07	0.00118586	6.21709e-05	2.21851e-09	7.67919e-06	0.000153184	0.414424	0.00102299	NA	N2 > VC1668	N2 > UA57	N2 > BR5270	VC40 > VC1668	VC40 > UA57	NA	VC1668 > UA57	NA	BR5270 > UA57	VC40 > BR5270	NA	NA	NA	NA	NA	NA	NA	NA	0.187912
w/o ms2: lpc 20:5	feat013137	3a	26	73087697	PDIGSOAOQOXRDU-UHFFFAOYSA-N	CID 73087697	w/o MS2: LPC 20:5	NA	NA	Organic compounds	Lipids and lipid-like molecules	Glycerophospholipids	Glycerophosphocholines	Lysophosphatidylcholines	1-acyl-sn-glycero-3-phosphocholines	NA	RPLCNEG_scheme1_MSDial_PublicMSP	3.37451e-07	7.87104e-05	0.00572008	4.17926e-07	5.4772e-05	1.90023e-07	2.28474e-05	0.0101681	8.14214e-06	0.0298061	0.681858	0.0123249	N2 > VC40	N2 > VC1668	N2 > UA57	N2 > BR5270	VC40 > VC1668	VC40 > UA57	NA	UA57 > VC1668	NA	UA57 > BR5270	VC40 > BR5270	0.668043	0.642589	0.539484	0.642829	NA	NA	NA	NA	NA
LysoPC(0:0/18:0)	feat043705	3a	32	24779491	IQGPMZRCLCCXAG-RUZDIDTESA-N	2-Stearoyl-sn-glycero-3-phosphocholine	LysoPC(0:0/18:0)	NA	NA	Organic compounds	Lipids and lipid-like molecules	Glycerophospholipids	Glycerophosphocholines	Lysophosphatidylcholines	2-acyl-sn-glycero-3-phosphocholines	NA	HILICPOS_scheme1_MSDial_PublicMSP	3.979e-07	0.000138612	0.0620574	2.77974e-05	3.01154e-05	1.44366e-07	0.000352776	0.000388441	5.78432e-07	0.971169	0.0173955	0.0160846	NA	N2 > VC1668	N2 > UA57	N2 > BR5270	VC40 > VC1668	VC40 > UA57	NA	NA	VC1668 > BR5270	UA57 > BR5270	VC40 > BR5270	0.559789	0.662243	0.489974	0.478366	NA	NA	NA	NA	NA
Lysope(0:0/20:5(5z,8z,11z,14z,17z))	feat039996	3a	35	53480938	MMHCCHGAKPRCIO-KOYQJJOGSA-N	LysoPE(0:0/20:5(5Z,8Z,11Z,14Z,17Z))	LysoPE(0:0/20:5(5Z,8Z,11Z,14Z,17Z))	HMDB0011489	NA	Organic compounds	Lipids and lipid-like molecules	Glycerophospholipids	Glycerophosphoethanolamines	Lysophosphatidylethanolamines	2-acyl-sn-glycero-3-phosphoethanolamines	NA	HILICPOS_scheme1_MSDial_WormJamExpanded	6.51286e-07	0.000207885	0.00298663	1.4474e-07	2.65159e-05	1.7683e-06	1.05009e-05	0.00831489	0.000286702	0.0182705	0.210848	0.213519	N2 > VC40	N2 > VC1668	N2 > UA57	N2 > BR5270	VC40 > VC1668	VC40 > UA57	NA	UA57 > VC1668	NA	NA	VC40 > BR5270	0.531378	0.808213	0.527611	0.442525	NA	NA	NA	NA	NA
Lauric isopropanolamide	feat021903	3a	37	9903249	MMBILEWCGWTAOV-UHFFFAOYSA-N	Lauric isopropanolamide	Lauric isopropanolamide	NA	NA	Organic compounds	Lipids and lipid-like molecules	Fatty Acyls	Fatty amides	N-acyl amines	NA	NA	HILICPOS_scheme1_MSDial_PublicMSP	1.11909e-06	0.000318313	0.0545641	0.129603	0.189757	1.06724e-05	0.00101197	0.00182752	3.4209e-08	0.824816	0.000357256	0.00021456	NA	NA	NA	N2 > BR5270	VC40 > VC1668	VC40 > UA57	NA	NA	VC1668 > BR5270	UA57 > BR5270	VC40 > BR5270	0.349803	0.0403841	0.0987282	0.27583	NA	NA	NA	NA	NA
2-Methylserine	feat007040	3a	48	94309	CDUUKBXTEOFITR-UHFFFAOYSA-N	DL-2-Methylserine	2-Methylserine	NA	NA	Organic compounds	Organic acids and derivatives	Carboxylic acids and derivatives	Amino acids, peptides, and analogues	Amino acids and derivatives	Alpha amino acids and derivatives	Alpha amino acids	HILICPOS_scheme2_MSDial_WormJamExpanded	2.00197e-06	0.00143944	0.150099	0.00626575	0.000598266	0.000130868	7.14652e-05	5.37304e-06	1.10982e-06	0.313343	0.104474	0.511302	NA	N2 > VC1668	N2 > UA57	N2 > BR5270	VC40 > VC1668	VC40 > UA57	NA	NA	NA	NA	VC40 > BR5270	NA	NA	NA	NA	NA	NA	NA	NA	0.0704519
Octanoylcarnitine	feat024853	3a	58	11953814	CXTATJFJDMJMIY-CYBMUJFWSA-N	L-Octanoylcarnitine	Octanoyl-L-Carnitine	NA	C02838	Organic compounds	Lipids and lipid-like molecules	Fatty Acyls	Fatty acid esters	Acyl carnitines	NA	NA	HILICPOS_scheme2_MSDial_PublicMSP	1.89024e-05	0.00761186	0.789177	0.165765	5.60202e-06	0.113692	0.179661	1.35829e-06	0.116712	0.000129495	0.830624	0.000211331	NA	NA	N2 > UA57	NA	NA	VC40 > UA57	NA	VC1668 > UA57	NA	BR5270 > UA57	NA	NA	NA	NA	NA	NA	NA	NA	NA	0.303399
Leucylleucine	feat020629	3a	60	94244	LCPYQJIKPJDLLB-UHFFFAOYSA-N	Leucyl-leucine	Leucylleucine	NA	C11332	Organic compounds	Organic acids and derivatives	Carboxylic acids and derivatives	Amino acids, peptides, and analogues	Peptides	NA	NA	HILICPOS_scheme1_MSDial_PublicMSP	6.43433e-05	0.00898604	0.731945	0.629226	2.26438e-05	0.570012	0.828952	7.52278e-06	0.752562	6.66861e-05	0.931336	8.10189e-05	NA	NA	N2 > UA57	NA	NA	VC40 > UA57	NA	VC1668 > UA57	NA	BR5270 > UA57	NA	0.156929	0.631526	0.402199	0.290594	NA	NA	NA	NA	NA
Sulcatol	feat008004	3a	62	20745	OHEFFKYYKJVVOX-UHFFFAOYSA-N	Sulcatol	6-Methyl-5-hepten-2-ol	HMDB0030030	C07288	Organic compounds	Lipids and lipid-like molecules	Fatty Acyls	Fatty alcohols	NA	NA	NA	HILICPOS_scheme1_MSDial_PublicMSP	7.41027e-05	0.0100767	1.26159e-05	0.0574588	0.00114205	4.3059e-05	0.00236583	0.170791	0.803829	0.0872743	0.00417633	0.163097	N2 > VC40	NA	N2 > UA57	N2 > BR5270	VC1668 > VC40	NA	NA	NA	VC1668 > BR5270	NA	NA	1.03608	0.464846	1.03536	0.274944	NA	NA	NA	NA	NA
Adenine	M136_R274_1098	3a	64	190	GFFGJBXGBJISGV-UHFFFAOYSA-N	Adenine	7H-purin-6-amine	HMDB0000034	C00147	Organic compounds	Organoheterocyclic compounds	Imidazopyrimidines	Purines and purine derivatives	6-aminopurines	NA	NA	HILICPOS_scheme2_patRoon_PubChemLite	0.000444821	0.011347	0.495704	0.000126602	0.811724	0.805838	0.000113964	0.682281	0.688702	0.000218457	0.000222311	0.993924	NA	N2 > VC1668	NA	NA	VC40 > VC1668	NA	NA	UA57 > VC1668	BR5270 > VC1668	NA	NA	NA	NA	NA	NA	NA	NA	NA	NA	0.378794
Propionic Acid	feat002222	3a	86	1032	XBDQKXXYIPTUBI-UHFFFAOYSA-N	Propionic Acid	Propionic Acid	HMDB0000237	C00163	Organic compounds	Organic acids and derivatives	Carboxylic acids and derivatives	Carboxylic acids	NA	NA	NA	HILICPOS_scheme1_MSDial_WormJamExpanded	0.000429689	0.0399145	0.20731	0.001492	0.493204	0.000186958	0.00775932	0.623707	0.000717367	0.00721033	0.373411	0.000917795	NA	VC1668 > N2	NA	BR5270 > N2	VC1668 > VC40	NA	NA	VC1668 > UA57	NA	BR5270 > UA57	BR5270 > VC40	-0.220156	-0.915806	-0.332132	-0.218765	NA	NA	NA	NA	NA
FA 17:2	feat006846	3b	5	54029176	LEIXEEFBKOMCEQ-UHFFFAOYSA-N	Heptadeca-9,12-dienoic acid	FA 17:2	NA	NA	Organic compounds	Lipids and lipid-like molecules	Fatty Acyls	Fatty acids and conjugates	Long-chain fatty acids	NA	NA	RPLCNEG_scheme2_MSDial_PublicMSP	1.17014e-09	1.64229e-06	0.531319	1.89135e-08	2.14557e-05	2.31031e-08	5.12011e-09	1.31221e-05	6.37154e-09	0.00177081	0.907977	0.00231125	NA	N2 > VC1668	N2 > UA57	N2 > BR5270	VC40 > VC1668	VC40 > UA57	NA	UA57 > VC1668	NA	UA57 > BR5270	VC40 > BR5270	NA	NA	NA	NA	0.618489	0.50891	0.741259	0.560484	NA
LPC 18:1	feat042394	3b	6	3082003	YAMUFBLWGFFICM-UHFFFAOYSA-N	(2-Hydroxy-3-octadec-9-enoyloxypropyl) 2-(trimethylazaniumyl)ethyl phosphate	LPC 18:1	NA	NA	Organic compounds	Lipids and lipid-like molecules	Glycerophospholipids	Glycerophosphocholines	Lysophosphatidylcholines	1-acyl-sn-glycero-3-phosphocholines	NA	HILICPOS_scheme2_MSDial_PublicMSP	4.93345e-10	1.66877e-06	0.753785	2.25126e-06	1.07091e-07	4.47379e-09	5.45701e-07	1.98007e-08	6.63927e-10	0.131031	0.00276901	0.0787518	NA	N2 > VC1668	N2 > UA57	N2 > BR5270	VC40 > VC1668	VC40 > UA57	NA	NA	VC1668 > BR5270	NA	VC40 > BR5270	NA	NA	NA	NA	NA	NA	NA	NA	0.500491
FA 19:3	feat007428	3b	7	74316061	CNIDZCYLBMSLGW-UHFFFAOYSA-N	Nonadeca-10,13,16-trienoic acid	FA 19:3	NA	NA	Organic compounds	Lipids and lipid-like molecules	Fatty Acyls	Fatty acids and conjugates	Long-chain fatty acids	NA	NA	RPLCNEG_scheme2_MSDial_PublicMSP	2.27691e-09	2.73912e-06	0.828565	2.99478e-08	0.0014754	7.47071e-08	4.29885e-09	0.000656205	1.13916e-08	4.59616e-05	0.610727	0.000146019	NA	N2 > VC1668	N2 > UA57	N2 > BR5270	VC40 > VC1668	VC40 > UA57	NA	UA57 > VC1668	NA	UA57 > BR5270	VC40 > BR5270	NA	NA	NA	NA	0.460784	0.265105	0.660377	0.627237	NA
1-Hexadecanoyl-sn-glycero-3-phosphoethanolamine	feat038257	3b	9	9547069	YVYMBNSKXOXSKW-HXUWFJFHSA-N	1-Hexadecanoyl-sn-glycero-3-phosphoethanolamine	1-palmitoyl-2-hydroxy-sn-glycero-3-phosphoethanolamine	NA	NA	Organic compounds	Lipids and lipid-like molecules	Glycerophospholipids	Glycerophosphoethanolamines	Lysophosphatidylethanolamines	1-acyl-sn-glycero-3-phosphoethanolamines	NA	HILICPOS_scheme1_MSDial_PublicMSP	4.59583e-09	4.31785e-06	0.0247401	3.11075e-07	7.39584e-05	1.54911e-09	3.73128e-06	0.00319754	5.18604e-09	0.0161999	0.0057757	1.54057e-05	N2 > VC40	N2 > VC1668	N2 > UA57	N2 > BR5270	VC40 > VC1668	VC40 > UA57	NA	UA57 > VC1668	VC1668 > BR5270	UA57 > BR5270	VC40 > BR5270	0.506416	0.56635	0.370838	0.570001	NA	NA	NA	NA	NA
1-Octadecanoyl-sn-glycero-3-phosphoethanolamine	feat011280	3b	10	9547068	BBYWOYAFBUOUFP-JOCHJYFZSA-N	1-Octadecanoyl-sn-glycero-3-phosphoethanolamine	1-Octadecanoyl-sn-glycero-3-phosphoethanolamine	NA	C21484	Organic compounds	Lipids and lipid-like molecules	Glycerophospholipids	Glycerophosphoethanolamines	Lysophosphatidylethanolamines	1-acyl-sn-glycero-3-phosphoethanolamines	NA	RPLCNEG_scheme1_MSDial_WormJamExpanded	8.53121e-09	4.49962e-06	0.240888	1.88272e-06	7.16458e-05	7.4511e-09	2.63887e-06	0.000188202	4.56176e-09	0.10419	0.00684889	0.00014274	NA	N2 > VC1668	N2 > UA57	N2 > BR5270	VC40 > VC1668	VC40 > UA57	NA	NA	VC1668 > BR5270	UA57 > BR5270	VC40 > BR5270	0.413362	0.379546	0.404145	0.497752	NA	NA	NA	NA	NA
Pantothenate	feat018057	3b	14	6613	GHOKWGTUZJEAQD-ZETCQYMHSA-N	Pantothenic Acid	Pantothenate	HMDB0000210	C00864	Organic compounds	Organic oxygen compounds	Organooxygen compounds	Alcohols and polyols	Secondary alcohols	NA	NA	HILICPOS_scheme2_MSDial_PublicMSP	0.000100774	0.021758	0.297394	0.00207522	0.563929	0.00233004	5.25842e-05	0.0963267	5.99199e-05	0.00776518	0.959871	0.00868954	NA	N2 > VC1668	NA	N2 > BR5270	VC40 > VC1668	NA	NA	UA57 > VC1668	NA	UA57 > BR5270	VC40 > BR5270	NA	NA	NA	NA	NA	NA	NA	NA	0.0137676
FA 15:1	feat006223	3b	15	3014053	DJCQJZKZUCHHAL-UHFFFAOYSA-N	CID 3014053	FA 15:1	NA	NA	Organic compounds	Lipids and lipid-like molecules	Fatty Acyls	Fatty acids and conjugates	Long-chain fatty acids	NA	NA	RPLCNEG_scheme1_MSDial_PublicMSP	3.61034e-08	1.66495e-05	0.166842	1.72028e-05	0.00933702	1.22051e-08	5.81927e-05	0.072423	1.16061e-08	0.0113201	0.00123553	2.59807e-06	NA	N2 > VC1668	N2 > UA57	N2 > BR5270	VC40 > VC1668	NA	NA	UA57 > VC1668	VC1668 > BR5270	UA57 > BR5270	VC40 > BR5270	0.630739	0.528614	0.520749	0.643991	NA	NA	NA	NA	NA
LysoPE(0:0/18:1(9Z))	feat038754	3b	18	53480925	NOVZJYYJYIFXJC-MZMPXXGTSA-N	LysoPE(0:0/18:1(9Z))	LysoPE(0:0/18:1(9Z))	NA	NA	Organic compounds	Lipids and lipid-like molecules	Glycerophospholipids	Glycerophosphoethanolamines	Lysophosphatidylethanolamines	2-acyl-sn-glycero-3-phosphoethanolamines	NA	HILICPOS_scheme1_MSDial_WormJamExpanded	4.73488e-08	2.64891e-05	0.00949572	6.44766e-07	8.88517e-06	1.6601e-08	2.43673e-05	0.000684444	2.18045e-07	0.21344	0.0586342	0.00377222	N2 > VC40	N2 > VC1668	N2 > UA57	N2 > BR5270	VC40 > VC1668	VC40 > UA57	NA	NA	NA	UA57 > BR5270	VC40 > BR5270	0.539879	0.697257	0.487726	0.575779	NA	NA	NA	NA	NA
FA 18:1	feat007174	3b	21	965	ZQPPMHVWECSIRJ-UHFFFAOYSA-N	9-Octadecenoic acid	FA 18:1	HMDB0062703	C00712	Organic compounds	Lipids and lipid-like molecules	Fatty Acyls	Fatty acids and conjugates	Long-chain fatty acids	NA	NA	RPLCNEG_scheme2_MSDial_PublicMSP	1.04132e-07	4.87162e-05	0.00163027	2.57248e-07	3.02028e-06	4.33371e-08	4.04934e-05	0.00105205	3.63029e-06	0.226629	0.340833	0.0382676	N2 > VC40	N2 > VC1668	N2 > UA57	N2 > BR5270	VC40 > VC1668	VC40 > UA57	NA	NA	NA	UA57 > BR5270	VC40 > BR5270	NA	NA	NA	NA	0.461868	0.937692	0.616067	0.54115	NA
FA 16:2	feat006494	3b	22	3015085	RVEKLXYYCHAMDF-UHFFFAOYSA-N	Hexadec-9,12-dienoic acid	FA 16:2	NA	NA	Organic compounds	Lipids and lipid-like molecules	Fatty Acyls	Fatty acids and conjugates	Long-chain fatty acids	NA	NA	RPLCNEG_scheme2_MSDial_PublicMSP	1.28114e-07	5.67817e-05	0.288247	5.00961e-07	6.47035e-05	1.66143e-06	4.49935e-07	0.000127976	1.79481e-06	0.0309961	0.550982	0.101178	NA	N2 > VC1668	N2 > UA57	N2 > BR5270	VC40 > VC1668	VC40 > UA57	NA	UA57 > VC1668	NA	NA	VC40 > BR5270	NA	NA	NA	NA	0.225655	1.14491	0.634405	0.552485	NA
FA 16:1	feat006523	3b	24	4668	SECPZKHBENQXJG-UHFFFAOYSA-N	9-Hexadecenoic acid	FA 16:1	NA	C08362	Organic compounds	Lipids and lipid-like molecules	Fatty Acyls	Fatty acids and conjugates	Long-chain fatty acids	NA	NA	RPLCNEG_scheme1_MSDial_PublicMSP	2.47927e-07	6.50575e-05	0.0500077	9.1321e-06	0.000345506	6.32988e-08	0.000117379	0.00861224	2.61774e-07	0.116839	0.0198748	0.000501754	NA	N2 > VC1668	N2 > UA57	N2 > BR5270	VC40 > VC1668	VC40 > UA57	NA	NA	VC1668 > BR5270	UA57 > BR5270	VC40 > BR5270	0.688655	0.637953	0.546336	0.806581	NA	NA	NA	NA	NA
FA 19:2	feat007481	3b	25	53679925	BFXHARLBAGKNRH-UHFFFAOYSA-N	Nonadeca-9,12-dienoic acid	FA 19:2	NA	NA	Organic compounds	Lipids and lipid-like molecules	Fatty Acyls	Fatty acids and conjugates	Long-chain fatty acids	NA	NA	RPLCNEG_scheme1_MSDial_PublicMSP	2.88777e-07	6.92818e-05	0.362519	0.000559878	0.118262	9.7817e-08	0.00109313	0.350944	5.21817e-08	0.0216854	0.00053696	2.2895e-06	NA	N2 > VC1668	NA	N2 > BR5270	VC40 > VC1668	NA	NA	UA57 > VC1668	VC1668 > BR5270	UA57 > BR5270	VC40 > BR5270	0.790944	0.614185	0.698525	0.850665	NA	NA	NA	NA	NA
FA 20:2	feat007851	3b	27	3208	XSXIVVZCUAHUJO-UHFFFAOYSA-N	Icosa-11,14-dienoic acid	FA 20:2	NA	C16525	Organic compounds	Lipids and lipid-like molecules	Fatty Acyls	Fatty acids and conjugates	Long-chain fatty acids	NA	NA	RPLCNEG_scheme2_MSDial_PublicMSP	2.03861e-07	8.58357e-05	0.302834	1.24138e-07	0.0436775	2.82045e-05	8.56553e-08	0.167221	4.50441e-05	8.94767e-06	0.0143819	0.00369883	NA	N2 > VC1668	N2 > UA57	N2 > BR5270	VC40 > VC1668	NA	NA	UA57 > VC1668	BR5270 > VC1668	UA57 > BR5270	VC40 > BR5270	NA	NA	NA	NA	0.396565	0.17315	0.557988	0.418503	NA
FA 19:1	feat007525	3b	28	54518967	YOKHLRHWEXTWJR-UHFFFAOYSA-N	Nonadec-9-enoic acid	FA 19:1	NA	NA	Organic compounds	Lipids and lipid-like molecules	Fatty Acyls	Fatty acids and conjugates	Long-chain fatty acids	NA	NA	RPLCNEG_scheme1_MSDial_PublicMSP	4.4537e-07	9.8415e-05	0.0662303	2.59849e-05	0.00210957	9.03453e-08	0.000301244	0.04401	3.07023e-07	0.0660306	0.01069	0.000129936	NA	N2 > VC1668	N2 > UA57	N2 > BR5270	VC40 > VC1668	VC40 > UA57	NA	NA	VC1668 > BR5270	UA57 > BR5270	VC40 > BR5270	0.715393	0.530511	0.603746	0.7853	NA	NA	NA	NA	NA
FA 18:2	feat007132	3b	30	3931	OYHQOLUKZRVURQ-UHFFFAOYSA-N	9,12-Octadecadienoic Acid	FA 18:2	NA	C01595	Organic compounds	Lipids and lipid-like molecules	Fatty Acyls	Lineolic acids and derivatives	NA	NA	NA	RPLCNEG_scheme2_MSDial_PublicMSP	3.5926e-07	0.000121072	0.106992	1.95341e-07	3.83553e-05	2.32595e-05	4.74164e-07	0.000267814	0.000147368	0.0180018	0.0290948	0.821666	NA	N2 > VC1668	N2 > UA57	N2 > BR5270	VC40 > VC1668	VC40 > UA57	NA	UA57 > VC1668	BR5270 > VC1668	NA	VC40 > BR5270	NA	NA	NA	NA	0.281749	0.697358	0.536055	0.50933	NA
FA 17:1	feat006883	3b	31	3014063	QSBYPNXLFMSGKH-UHFFFAOYSA-N	9-Heptadecenoic acid	FA 17:1	NA	NA	Organic compounds	Lipids and lipid-like molecules	Fatty Acyls	Fatty acids and conjugates	Long-chain fatty acids	NA	NA	RPLCNEG_scheme2_MSDial_PublicMSP	3.91913e-07	0.000122233	0.000701556	4.24837e-06	5.06373e-06	3.95193e-08	0.00375589	0.00467454	6.91556e-06	0.933694	0.0244421	0.0204688	N2 > VC40	N2 > VC1668	N2 > UA57	N2 > BR5270	VC40 > VC1668	VC40 > UA57	NA	NA	VC1668 > BR5270	UA57 > BR5270	VC40 > BR5270	NA	NA	NA	NA	0.488319	1.37306	0.648006	0.516714	NA
Linoleic Acid	M279_R200_2478	3b	33	5280450	OYHQOLUKZRVURQ-HZJYTTRNSA-N	Linoleic Acid	(9Z,12Z)-octadeca-9,12-dienoic acid	HMDB0000673	C01595	Organic compounds	Lipids and lipid-like molecules	Fatty Acyls	Lineolic acids and derivatives	NA	NA	NA	RPLCNEG_scheme2_patRoon_PubChemLite	3.00041e-06	0.000164356	0.309583	2.36353e-06	0.000234615	0.000194255	2.44496e-06	0.000514308	0.000412983	0.0472218	0.0556592	0.934471	NA	N2 > VC1668	N2 > UA57	N2 > BR5270	VC40 > VC1668	VC40 > UA57	NA	UA57 > VC1668	NA	NA	VC40 > BR5270	NA	NA	NA	NA	0.273103	0.560378	0.562655	0.442458	NA
FA 20:3	feat007816	3b	34	3210	AHANXAKGNAKFSK-UHFFFAOYSA-N	Eicosa-11,14,17-trienoic acid	FA 20:3	NA	C16522	Organic compounds	Lipids and lipid-like molecules	Fatty Acyls	Fatty acids and conjugates	Long-chain fatty acids	NA	NA	RPLCNEG_scheme1_MSDial_PublicMSP	9.969e-07	0.000181978	0.233215	0.000361332	0.0204904	2.2822e-07	0.00130192	0.107802	2.36664e-07	0.0875351	0.00236698	4.0266e-05	NA	N2 > VC1668	N2 > UA57	N2 > BR5270	VC40 > VC1668	NA	NA	NA	VC1668 > BR5270	UA57 > BR5270	VC40 > BR5270	0.555191	0.402149	0.455159	0.684035	NA	NA	NA	NA	NA
FA 20:4	feat007770	3b	36	3080584	HQPCSDADVLFHHO-UHFFFAOYSA-N	Icosa-8,11,14,17-tetraenoic acid	FA 20:4	NA	NA	Organic compounds	Lipids and lipid-like molecules	Fatty Acyls	Fatty acids and conjugates	Long-chain fatty acids	NA	NA	RPLCNEG_scheme1_MSDial_PublicMSP	1.38958e-06	0.000233367	0.252087	9.56246e-05	0.0201366	5.2846e-07	0.000246901	0.0967116	5.681e-07	0.0278749	0.0228108	0.000109177	NA	N2 > VC1668	N2 > UA57	N2 > BR5270	VC40 > VC1668	NA	NA	UA57 > VC1668	VC1668 > BR5270	UA57 > BR5270	VC40 > BR5270	0.562658	0.445755	0.446487	0.670628	NA	NA	NA	NA	NA
Leucine	feat003069	3b	38	6106	ROHFNLRQFUQHCH-YFKPBYRVSA-N	Leucine	L-Leucine	HMDB0000687	C00123	Organic compounds	Organic acids and derivatives	Carboxylic acids and derivatives	Amino acids, peptides, and analogues	Amino acids and derivatives	Alpha amino acids and derivatives	Leucine and derivatives	RPLCNEG_scheme1_MSDial_PublicMSP	4.07962e-06	0.000527024	0.487337	0.00188415	0.00013351	0.000217195	0.000105934	5.70668e-06	9.64766e-06	0.259147	0.355121	0.831763	NA	N2 > VC1668	N2 > UA57	N2 > BR5270	VC40 > VC1668	VC40 > UA57	NA	NA	NA	NA	VC40 > BR5270	0.569905	0.670147	0.280736	0.143067	NA	NA	NA	NA	NA
FA 14:1	feat005896	3b	39	68344	YWWVWXASSLXJHU-UHFFFAOYSA-N	CID 68344	FA 14:1	NA	NA	Organic compounds	Lipids and lipid-like molecules	Fatty Acyls	Fatty acids and conjugates	Long-chain fatty acids	NA	NA	RPLCNEG_scheme1_MSDial_PublicMSP	4.83835e-06	0.000588806	0.257951	5.49108e-05	0.0141539	3.08131e-06	0.000124666	0.0657344	4.27896e-06	0.0233946	0.194309	0.00118081	NA	N2 > VC1668	N2 > UA57	N2 > BR5270	VC40 > VC1668	NA	NA	UA57 > VC1668	NA	UA57 > BR5270	VC40 > BR5270	0.610043	0.64137	0.443497	0.678608	NA	NA	NA	NA	NA
FA 15:0	feat006284	3b	40	13849	WQEPLUUGTLDZJY-UHFFFAOYSA-N	Pentadecanoic Acid	FA 15:0	HMDB0000826	C16537	Organic compounds	Lipids and lipid-like molecules	Fatty Acyls	Fatty acids and conjugates	Long-chain fatty acids	NA	NA	RPLCNEG_scheme1_MSDial_PublicMSP	6.45543e-06	0.000714218	0.0196713	9.76043e-06	0.000468767	2.17136e-06	0.000356305	0.031627	5.45257e-05	0.0970429	0.478985	0.0232687	N2 > VC40	N2 > VC1668	N2 > UA57	N2 > BR5270	VC40 > VC1668	VC40 > UA57	NA	NA	NA	UA57 > BR5270	VC40 > BR5270	0.589569	0.481579	0.498303	0.735514	NA	NA	NA	NA	NA
FA 20:1	feat007898	3b	42	142770	BITHHVVYSMSWAG-UHFFFAOYSA-N	Eicos-11-enoic acid	FA 20:1	NA	NA	Organic compounds	Lipids and lipid-like molecules	Fatty Acyls	Fatty acids and conjugates	Long-chain fatty acids	NA	NA	RPLCNEG_scheme1_MSDial_PublicMSP	8.23639e-06	0.000841	0.0667738	0.000216682	0.0384491	1.19329e-06	0.00364474	0.540221	7.03394e-06	0.0309687	0.0254067	0.000137444	NA	N2 > VC1668	N2 > UA57	N2 > BR5270	VC40 > VC1668	NA	NA	UA57 > VC1668	VC1668 > BR5270	UA57 > BR5270	VC40 > BR5270	0.564083	0.442397	0.458454	0.725393	NA	NA	NA	NA	NA
1-Heptadecanoyl-sn-glycero-3-phosphocholine	feat041617	3b	43	24779463	SRRQPVVYXBTRQK-XMMPIXPASA-N	1-Heptadecanoyl-sn-glycero-3-phosphocholine	1-heptadecanoyl-2-hydroxy-sn-glycero-3-phosphocholine	HMDB0012108	NA	Organic compounds	Lipids and lipid-like molecules	Glycerophospholipids	Glycerophosphocholines	Lysophosphatidylcholines	1-acyl-sn-glycero-3-phosphocholines	NA	HILICPOS_scheme1_MSDial_PublicMSP	3.43118e-06	0.00086373	0.12228	0.000233056	0.000430797	8.31243e-07	0.00188856	0.00382772	2.30585e-06	0.789986	0.016132	0.00897039	NA	N2 > VC1668	N2 > UA57	N2 > BR5270	VC40 > VC1668	VC40 > UA57	NA	NA	VC1668 > BR5270	UA57 > BR5270	VC40 > BR5270	0.652515	0.613142	0.618311	0.606943	NA	NA	NA	NA	NA
N-Acetylhistidine	feat004997	3b	44	75619	KBOJOGQFRVVWBH-ZETCQYMHSA-N	N-Acetylhistidine	N-Acetylhistidine	NA	C02997	Organic compounds	Organic acids and derivatives	Carboxylic acids and derivatives	Amino acids, peptides, and analogues	Amino acids and derivatives	Alpha amino acids and derivatives	Histidine and derivatives	RPLCNEG_scheme1_MSDial_PublicMSP	1.15182e-05	0.00107465	0.660567	0.012582	0.01941	1.57228e-05	0.00179079	0.00304035	9.94545e-07	0.84209	0.00765203	0.00488094	NA	N2 > VC1668	N2 > UA57	N2 > BR5270	VC40 > VC1668	VC40 > UA57	NA	NA	VC1668 > BR5270	UA57 > BR5270	VC40 > BR5270	0.427626	0.297828	0.313184	0.420264	NA	NA	NA	NA	NA
4-Hydroxybenzoylcholine	feat018464	3b	46	151252	BAPAICNRGIBFJT-UHFFFAOYSA-O	4-Hydroxybenzoylcholine	4-Hydroxybenzoylcholine	HMDB0029559	NA	Organic compounds	Benzenoids	Benzene and substituted derivatives	Benzoic acids and derivatives	Benzoic acid esters	p-Hydroxybenzoic acid esters	p-Hydroxybenzoic acid alkyl esters	HILICPOS_scheme2_MSDial_PublicMSP	1.78231e-06	0.00135647	0.0197977	0.971291	0.0012307	0.000559664	0.018103	0.0822264	6.08605e-07	0.0011324	0.000608253	1.90908e-07	N2 > VC40	NA	N2 > UA57	BR5270 > N2	VC1668 > VC40	NA	NA	VC1668 > UA57	BR5270 > VC1668	BR5270 > UA57	BR5270 > VC40	NA	NA	NA	NA	NA	NA	NA	NA	-0.0671979
Valine	feat002438	3b	49	6287	KZSNJWFQEVHDMF-BYPYZUCNSA-N	Valine	L-Valine	NA	C00183	Organic compounds	Organic acids and derivatives	Carboxylic acids and derivatives	Amino acids, peptides, and analogues	Amino acids and derivatives	Alpha amino acids and derivatives	Valine and derivatives	RPLCNEG_scheme1_MSDial_PublicMSP	2.24154e-05	0.00190123	0.509252	0.00287159	0.000581087	0.000944667	0.00018608	3.06203e-05	5.26073e-05	0.491742	0.630899	0.833783	NA	N2 > VC1668	N2 > UA57	N2 > BR5270	VC40 > VC1668	VC40 > UA57	NA	NA	NA	NA	VC40 > BR5270	0.596922	0.788733	0.192233	0.0530694	NA	NA	NA	NA	NA
inosine	feat025152	3b	51	6021	UGQMRVRMYYASKQ-KQYNXXCUSA-N	CID 6021	inosine	HMDB0000195	C00294	Organic compounds	Nucleosides, nucleotides, and analogues	Purine nucleosides	NA	NA	NA	NA	HILICPOS_scheme2_MSDial_PublicMSP	3.98664e-06	0.00247684	0.033313	0.0623688	0.00738992	0.000398292	0.000204034	1.5102e-05	7.07886e-07	0.321359	0.0325077	0.213077	VC40 > N2	NA	N2 > UA57	N2 > BR5270	VC40 > VC1668	VC40 > UA57	NA	NA	VC1668 > BR5270	NA	VC40 > BR5270	NA	NA	NA	NA	NA	NA	NA	NA	0.112262
Ile-Ile	feat020620	3b	52	13879965	BCVIOZZGJNOEQS-UHFFFAOYSA-N	Ile-Ile	Isoleucylisoleucine	HMDB0028910	NA	Organic compounds	Organic acids and derivatives	Carboxylic acids and derivatives	Amino acids, peptides, and analogues	Peptides	Dipeptides	NA	HILICPOS_scheme2_MSDial_PublicMSP	4.28844e-06	0.00261106	0.81169	0.0177652	4.15887e-06	0.00717256	0.00432599	3.60667e-07	0.00145447	0.00129138	0.681694	0.00332706	NA	N2 > VC1668	N2 > UA57	N2 > BR5270	VC40 > VC1668	VC40 > UA57	NA	VC1668 > UA57	NA	BR5270 > UA57	VC40 > BR5270	NA	NA	NA	NA	NA	NA	NA	NA	0.438303
Alliin	feat013347	3b	54	138392130	XUHLIQGRKRUKPH-JDLXGLENSA-N	2-amino-3-[(R)-prop-2-enylsulfinyl]propanoic acid	Alliin	NA	C08265	Organic compounds	Organic acids and derivatives	Carboxylic acids and derivatives	Amino acids, peptides, and analogues	Amino acids and derivatives	Alpha amino acids and derivatives	Alpha amino acids	HILICPOS_scheme1_MSDial_PublicMSP	2.93655e-05	0.00469303	0.841756	0.00488715	0.049845	1.58484e-05	0.00254044	0.0390795	3.73022e-06	0.289634	0.0195391	0.00174313	NA	N2 > VC1668	N2 > UA57	N2 > BR5270	VC40 > VC1668	VC40 > UA57	NA	NA	VC1668 > BR5270	UA57 > BR5270	VC40 > BR5270	0.70179	0.730912	0.390202	-0.185998	NA	NA	NA	NA	NA
FA 18:4	feat007059	3b	56	163841	JIWBIWFOSCKQMA-UHFFFAOYSA-N	6,9,12,15-Octadecatetraenoic acid	FA 18:4	NA	C16300	Organic compounds	Lipids and lipid-like molecules	Fatty Acyls	Lineolic acids and derivatives	NA	NA	NA	RPLCNEG_scheme1_MSDial_PublicMSP	6.56896e-05	0.00488138	0.260572	6.21743e-05	0.0688696	0.000122689	0.000142057	0.299239	0.000314559	0.00491012	0.764479	0.00963524	NA	N2 > VC1668	NA	N2 > BR5270	VC40 > VC1668	NA	NA	UA57 > VC1668	NA	UA57 > BR5270	VC40 > BR5270	0.518249	0.43669	0.28651	0.645218	NA	NA	NA	NA	NA
Drofenine	feat027843	3b	57	3166	AGJBLWCLQCKRJP-UHFFFAOYSA-N	Drofenine	Drofenine	NA	NA	Organic compounds	Benzenoids	Benzene and substituted derivatives	NA	NA	NA	NA	HILICPOS_scheme1_MSDial_PublicMSP	3.47228e-05	0.0054371	0.0354254	0.036598	0.872851	0.00185027	0.000108513	0.0515788	3.59317e-06	0.026209	0.188196	0.00127842	VC40 > N2	N2 > VC1668	NA	N2 > BR5270	VC40 > VC1668	NA	NA	UA57 > VC1668	NA	UA57 > BR5270	VC40 > BR5270	0.0799226	-0.232279	0.204987	0.252098	NA	NA	NA	NA	NA
Wogonin	feat026770	3b	59	5281703	XLTFNNCXVBYBSX-UHFFFAOYSA-N	Wogonin	Wogonin	NA	C10197	Organic compounds	Phenylpropanoids and polyketides	Flavonoids	O-methylated flavonoids	8-O-methylated flavonoids	NA	NA	HILICPOS_scheme1_MSDial_PublicMSP	5.60591e-05	0.00793633	0.364708	9.29036e-05	0.00806196	0.00011311	0.00013486	0.0222983	0.000169495	0.0634172	0.93099	0.0750089	NA	N2 > VC1668	N2 > UA57	N2 > BR5270	VC40 > VC1668	VC40 > UA57	NA	NA	NA	NA	VC40 > BR5270	0.694729	0.781855	0.540232	-0.00053629	NA	NA	NA	NA	NA
Ile-Asp	feat020842	3b	67	14304554	WKXVAXOSIPTXEC-UHFFFAOYSA-N	Ile-Asp	Isoleucylaspartate	HMDB0028903	NA	Organic compounds	Organic acids and derivatives	Carboxylic acids and derivatives	Amino acids, peptides, and analogues	Peptides	Dipeptides	NA	HILICPOS_scheme2_MSDial_PublicMSP	4.99404e-05	0.0149053	0.0193699	0.0135975	0.482443	0.0181849	1.72527e-05	0.00313043	2.42213e-05	0.0596182	0.893675	0.0772866	VC40 > N2	N2 > VC1668	NA	N2 > BR5270	VC40 > VC1668	VC40 > UA57	NA	NA	NA	NA	VC40 > BR5270	NA	NA	NA	NA	NA	NA	NA	NA	-0.537057
Dehydroeffusol	feat021164	3b	68	5316810	GSSPKCPIRDPBQE-UHFFFAOYSA-N	5-Ethenyl-1-methylphenanthrene-2,7-diol	Dehydroeffusol	NA	NA	Organic compounds	Benzenoids	Phenanthrenes and derivatives	Phenanthrols	NA	NA	NA	HILICPOS_scheme1_MSDial_PublicMSP	0.000126145	0.0151589	0.0329991	0.00195742	7.20391e-06	0.0230736	0.0807219	0.000139581	0.585517	0.0210526	0.27786	0.00177285	N2 > VC40	N2 > VC1668	N2 > UA57	N2 > BR5270	NA	VC40 > UA57	NA	VC1668 > UA57	NA	BR5270 > UA57	NA	0.388083	0.975753	0.434366	0.570197	NA	NA	NA	NA	NA
Chlormequat	feat007233	3b	69	13837	JUZXDNPBRPUIOR-UHFFFAOYSA-N	Chlormequat	Chlormequat	NA	C18585	Organic compounds	Organic nitrogen compounds	Organonitrogen compounds	Quaternary ammonium salts	Tetraalkylammonium salts	NA	NA	HILICPOS_scheme1_MSDial_PublicMSP	0.000146473	0.0172017	0.186299	2.31854e-05	0.0061656	0.348988	7.15101e-05	0.0416075	0.795862	0.0227299	0.000196145	0.047433	NA	N2 > VC1668	N2 > UA57	NA	VC40 > VC1668	VC40 > UA57	NA	UA57 > VC1668	BR5270 > VC1668	BR5270 > UA57	NA	0.851306	0.589272	0.304005	0.0169981	NA	NA	NA	NA	NA
FA 17:0	feat006933	3b	74	10465	KEMQGTRYUADPNZ-UHFFFAOYSA-N	Heptadecanoic acid	FA 17:0	HMDB0002259	NA	Organic compounds	Lipids and lipid-like molecules	Fatty Acyls	Fatty acids and conjugates	Long-chain fatty acids	NA	NA	RPLCNEG_scheme1_MSDial_PublicMSP	0.000309594	0.0180532	0.100767	0.00140423	0.029784	3.67628e-05	0.0180612	0.335753	0.000274429	0.181944	0.123162	0.00738071	NA	N2 > VC1668	N2 > UA57	N2 > BR5270	VC40 > VC1668	NA	NA	NA	NA	UA57 > BR5270	VC40 > BR5270	0.478084	0.360519	0.501037	0.70086	NA	NA	NA	NA	NA
Diaveridine	feat022191	3b	76	21453	LDBTVAXGKYIFHO-UHFFFAOYSA-N	Diaveridine	Diaveridine	NA	NA	Organic compounds	Benzenoids	Benzene and substituted derivatives	Methoxybenzenes	Dimethoxybenzenes	NA	NA	HILICPOS_scheme2_MSDial_PublicMSP	0.000127709	0.0257473	0.284216	0.0638899	0.0156878	0.00095232	0.00318654	0.000524654	2.07005e-05	0.501136	0.067729	0.22596	NA	NA	N2 > UA57	N2 > BR5270	VC40 > VC1668	VC40 > UA57	NA	NA	NA	NA	VC40 > BR5270	NA	NA	NA	NA	NA	NA	NA	NA	0.243656
4-Sec-butoxybenzoic acid	feat017721	3b	78	5132695	LCMFDJQAHNDLEI-UHFFFAOYSA-N	4-Sec-butoxybenzoic acid	4-(sec-butoxy)benzoic acid	NA	NA	Organic compounds	Benzenoids	Benzene and substituted derivatives	Benzoic acids and derivatives	Benzoic acids	NA	NA	HILICPOS_scheme1_MSDial_PublicMSP	0.000261463	0.0268424	0.684511	0.00320568	0.000296036	0.00541638	0.00250505	0.000160301	0.00460151	0.308822	0.817971	0.216275	NA	N2 > VC1668	N2 > UA57	N2 > BR5270	VC40 > VC1668	VC40 > UA57	NA	NA	NA	NA	VC40 > BR5270	0.643607	0.614247	0.436487	0.202225	NA	NA	NA	NA	NA
FA 22:1	feat008516	3b	81	8216	DPUOLQHDNGRHBS-UHFFFAOYSA-N	13-Docosenoic acid	FA 22:1	NA	C08316	Organic compounds	Lipids and lipid-like molecules	Fatty Acyls	Fatty acids and conjugates	Very long-chain fatty acids	NA	NA	RPLCNEG_scheme1_MSDial_PublicMSP	0.000679647	0.0333742	0.820433	0.0076609	0.0971299	0.000404685	0.00457709	0.0902609	0.000151894	0.231177	0.20993	0.0202064	NA	N2 > VC1668	NA	N2 > BR5270	VC40 > VC1668	NA	NA	NA	NA	UA57 > BR5270	VC40 > BR5270	0.0569919	0.368338	0.230392	0.67522	NA	NA	NA	NA	NA
N-Nitrosodimethylamine	feat002209	3b	85	6124	UMFJAHHVKNCGLG-UHFFFAOYSA-N	N-Nitrosodimethylamine	N-Nitrosodimethylamine (NDMA)	HMDB0031419	C14704	Organic compounds	Organic nitrogen compounds	Organonitrogen compounds	Organic nitroso compounds	Organic N-nitroso compounds	NA	NA	HILICPOS_scheme1_MSDial_PublicMSP	0.000429689	0.0395314	0.20731	0.001492	0.493204	0.000186958	0.00775932	0.623707	0.000717367	0.00721033	0.373411	0.000917795	NA	VC1668 > N2	NA	BR5270 > N2	VC1668 > VC40	NA	NA	VC1668 > UA57	NA	BR5270 > UA57	BR5270 > VC40	-0.220156	-0.915806	-0.332132	-0.218765	NA	NA	NA	NA	NA
Melamine	feat007786	3b	87	7955	JDSHMPZPIAZGSV-UHFFFAOYSA-N	Melamine	Melamine	HMDB0041922	C08737	Organic compounds	Organoheterocyclic compounds	Triazines	1,3,5-triazines	NA	NA	NA	HILICPOS_scheme2_MSDial_PublicMSP	0.000271573	0.0401351	0.39948	0.242954	0.000968458	0.46583	0.602503	3.56244e-05	0.998007	6.32586e-05	0.650127	0.000177872	NA	NA	UA57 > N2	NA	NA	UA57 > VC40	NA	UA57 > VC1668	NA	UA57 > BR5270	NA	NA	NA	NA	NA	NA	NA	NA	NA	-0.0261494
Palmitoleoyl Ethanolamide	feat025861	3b	89	9835868	WFRLANWAASSSFV-FPLPWBNLSA-N	Palmitoleoyl Ethanolamide	Palmitoleoyl Ethanolamide	NA	NA	Organic compounds	Organic nitrogen compounds	Organonitrogen compounds	Amines	Alkanolamines	1,2-aminoalcohols	N-acylethanolamines	HILICPOS_scheme1_MSDial_PublicMSP	0.000537592	0.0464276	0.0425646	0.258877	0.290963	0.0170846	0.00230068	0.00281936	5.19089e-05	0.938917	0.163467	0.143166	VC40 > N2	NA	NA	N2 > BR5270	VC40 > VC1668	VC40 > UA57	NA	NA	NA	NA	VC40 > BR5270	0.027917	-0.0243826	-0.00283737	0.167795	NA	NA	NA	NA	NA
Riken n-vs1 id-1146 from mouse_lung_wt_n_f1	feat009063	3c	29	null	null	NA	RIKEN N-VS1 ID-1146 from Mouse_Lung_WT_N_F1	NA	NA	NA	NA	NA	NA	NA	NA	NA	RPLCNEG_scheme2_MSDial_PublicMSP	2.71078e-07	0.000108702	0.00299817	6.63305e-07	6.47966e-06	1.13019e-07	7.9018e-05	0.0015006	7.5226e-06	0.275273	0.360989	0.0534236	N2 > VC40	N2 > VC1668	N2 > UA57	N2 > BR5270	VC40 > VC1668	VC40 > UA57	NA	NA	NA	NA	VC40 > BR5270	NA	NA	NA	NA	0.421128	0.938356	0.62881	0.511389	NA
[truncated: 63 more columns]

## Sheet: TableS3
Name_to_use	feature	AnnotationLevel	type_analysis	Average Rt(min)
FA 15:0	feat006284	3b	RPLCNEG_scheme1_MSDial_PublicMSP	3.042
FA 17:0	feat006933	3b	RPLCNEG_scheme1_MSDial_PublicMSP	4.585
FA 14:1	feat005896	3b	RPLCNEG_scheme1_MSDial_PublicMSP	1.762
FA 15:1	feat006223	3b	RPLCNEG_scheme1_MSDial_PublicMSP	2.336
FA 16:1	feat006523	3b	RPLCNEG_scheme1_MSDial_PublicMSP	2.828
FA 17:1	feat006883	3b	RPLCNEG_scheme2_MSDial_PublicMSP	3.582
FA 18:1	feat007174	3b	RPLCNEG_scheme2_MSDial_PublicMSP	4.337
FA 19:1	feat007525	3b	RPLCNEG_scheme1_MSDial_PublicMSP	4.899
FA 20:1	feat007898	3b	RPLCNEG_scheme1_MSDial_PublicMSP	5.321
FA 22:1	feat008516	3b	RPLCNEG_scheme1_MSDial_PublicMSP	6.139
FA 16:2	feat006494	3b	RPLCNEG_scheme2_MSDial_PublicMSP	2.039
FA 17:2	feat006846	3b	RPLCNEG_scheme2_MSDial_PublicMSP	2.592
FA 18:2	feat007132	3b	RPLCNEG_scheme2_MSDial_PublicMSP	3.293
FA 19:2	feat007481	3b	RPLCNEG_scheme1_MSDial_PublicMSP	4.063
FA 20:2	feat007851	3b	RPLCNEG_scheme2_MSDial_PublicMSP	4.665
FA 19:3	feat007428	3b	RPLCNEG_scheme2_MSDial_PublicMSP	3.093
FA 20:3	feat007816	3b	RPLCNEG_scheme1_MSDial_PublicMSP	3.827
FA 18:4	feat007059	3b	RPLCNEG_scheme1_MSDial_PublicMSP	1.869
FA 20:4	feat007770	3b	RPLCNEG_scheme1_MSDial_PublicMSP	2.91

## Sheet: TableS4
KEGG.id	Entry.type	KEGG.name	p.score
cel00770	pathway	Pantothenate and CoA biosynthesis - Caenorhab...	0.00142371
cel01040	pathway	Biosynthesis of unsaturated fatty acids - Cae...	1e-06
cel01232	pathway	Nucleotide metabolism - Caenorhabditis elegan...	0.000580802
cel02010	pathway	ABC transporters - Caenorhabditis elegans (ne...	0.000316839
cel03410	pathway	Base excision repair - Caenorhabditis elegans...	0.0019967
cel04150	pathway	mTOR signaling pathway - Caenorhabditis elega...	1e-06
cel04212	pathway	Longevity regulating pathway - worm - Caenorh...	1e-06
cel04361	pathway	Axon regeneration - Caenorhabditis elegans (n...	0.00153075
M00119	module	Pantothenate biosynthesis, valine/L-aspartate...	0.000254548
M00133	module	Polyamine biosynthesis, arginine => agmatine ...	0.00302221
M00555	module	Betaine biosynthesis, choline => betaine	0.0013899
M00913	module	Pantothenate biosynthesis, 2-oxoisovalerate/s...	0.00198008
M00958	module	Adenine ribonucleotide degradation, AMP => Ur...	1e-06
M00959	module	Guanine ribonucleotide degradation, GMP => Ur...	1.41994e-06
1.1.1.103	enzyme	L-threonine 3-dehydrogenase	7.52742e-06
1.1.99.1	enzyme	choline dehydrogenase	1e-06
1.17.1.4	enzyme	xanthine dehydrogenase	0.00170343
2.3.1.23	enzyme	1-acylglycerophosphocholine O-acyltransferase	0.000275904
2.3.1.6	enzyme	choline O-acetyltransferase	0.0116897
2.3.2.33	enzyme	RCR-type E3 ubiquitin transferase	0.00153075
2.4.2.1	enzyme	purine-nucleoside phosphorylase	1e-06
2.4.2.28	enzyme	S-methyl-5'-thioadenosine phosphorylase	1e-06
2.4.2.30	enzyme	NAD+ ADP-ribosyltransferase	1e-06
2.5.1.16	enzyme	spermidine synthase	1.77229e-06
2.6.1.42	enzyme	branched-chain-amino-acid transaminase	1e-06
2.7.1.20	enzyme	adenosine kinase	1e-06
2.7.1.32	enzyme	choline kinase	0.00199392
2.7.1.33	enzyme	pantothenate kinase	0.00355821
2.7.10.1	enzyme	receptor protein-tyrosine kinase	0.00224053
2.7.11.26	enzyme	tau-protein kinase	0.00177202
2.7.11.31	enzyme	[hydroxymethylglutaryl-CoA reductase (NADPH)]...	0.000346157
3.1.1.4	enzyme	phospholipase A2	1e-06
3.1.1.5	enzyme	lysophospholipase	0.00479794
3.1.11.2	enzyme	exodeoxyribonuclease III	0.0019967
3.1.3.32	enzyme	polynucleotide 3'-phosphatase	0.0047919
3.1.3.5	enzyme	5'-nucleotidase	4.36128e-05
3.1.4.2	enzyme	glycerophosphocholine phosphodiesterase	0.00895285
3.13.2.1	enzyme	adenosylhomocysteinase	1e-06
3.2.1.143	enzyme	poly(ADP-ribose) glycohydrolase	0.0019967
3.2.2.27	enzyme	uracil-DNA glycosylase	0.0019967
3.4.17.24	enzyme	tubulin-glutamate carboxypeptidase	0.00153075
3.4.21.92	enzyme	endopeptidase Clp	1e-06
3.4.24.81	enzyme	ADAM10 endopeptidase	0.00621465
3.5.1.99	enzyme	fatty acid amide hydrolase	1e-06
3.5.2.9	enzyme	5-oxoprolinase (ATP-hydrolysing)	1e-06
3.5.4.4	enzyme	adenosine deaminase	1e-06
3.5.4.6	enzyme	AMP deaminase	1e-06
4.1.1.50	enzyme	adenosylmethionine decarboxylase	0.00744893
4.1.2.48	enzyme	low-specificity L-threonine aldolase	0.00646205
4.2.99.18	enzyme	DNA-(apurinic or apyrimidinic site) lyase	0.0019967
4.3.1.19	enzyme	threonine ammonia-lyase	1.50284e-06
4.3.2.7	enzyme	glutathione-specific gamma-glutamylcyclotrans...	1e-06
4.3.2.9	enzyme	gamma-glutamylcyclotransferase	1e-06
5.6.1.7	enzyme	chaperonin ATPase	1e-06
6.2.1.4	enzyme	succinate---CoA ligase (GDP-forming)	1e-06
6.2.1.5	enzyme	succinate---CoA ligase (ADP-forming)	1e-06
7.6.2.2	enzyme	ABC-type xenobiotic transporter	0.000316839
7.6.2.3	enzyme	ABC-type glutathione-S-conjugate transporter	0.000316839
7.6.2.4	enzyme	ABC-type fatty-acyl-CoA transporter	0.00997198
R00087	reaction	ATP diphosphohydrolase (diphosphate-forming)	0.00782588
R00102	reaction	NAD+ glycohydrolase	0.00320861
R00122	reaction	ADP phosphohydrolase	0.000223643
R00127	reaction	ATP:AMP phosphotransferase	0.00588996
R00179	reaction	S-adenosyl-L-methionine methylthioadenosine-l...	0.000901714
R00181	reaction	AMP aminohydrolase	0.00383457
R00182	reaction	AMP phosphoribohydrolase	1e-06
R00183	reaction	adenosine 5'-monophosphate phosphohydrolase	1e-06
R00185	reaction	ATP:adenosine 5'-phosphotransferase	1e-06
R00190	reaction	AMP:diphosphate phospho-D-ribosyltransferase	1e-06
R00192	reaction	S-adenosyl-L-homocysteine hydrolase	1e-06
R00235	reaction	acetate:CoA ligase (AMP-forming)	0.0101961
R00251	reaction	5-oxo-L-proline amidohydrolase (ATP-hydrolysi...	1e-06
R00253	reaction	L-glutamate:ammonia ligase (ADP-forming)	0.0126135
R00401	reaction	alanine racemase	1e-06
R00405	reaction	succinate:CoA ligase (ADP-forming)	0.00320947
R00432	reaction	succinate:CoA ligase (GDP-forming)	0.00369016
R00686	reaction	L-phenylalanine racemase (ATP-hydrolysing)	0.00385601
R00688	reaction	L-phenylalanine:NAD+ oxidoreductase (deaminat...	5.22143e-06
R00689	reaction	L-phenylalanine:oxygen oxidoreductase (deamin...	1e-06
R00691	reaction	L-arogenate hydro-lyase (decarboxylating	0.00400308
R00692	reaction	L-phenylalanine:pyruvate aminotransferase	1e-06
R00694	reaction	L-phenylalanine:2-oxoglutarate aminotransfera...	1e-06
R00697	reaction	L-phenylalanine ammonia-lyase (trans-cinnamat...	0.000129142
R00699	reaction	L-phenylalanine carboxy-lyase (phenylethylami...	0.0108453
R00751	reaction	L-threonine acetaldehyde-lyase (glycine-formi...	1e-06
R00920	reaction	propanoate:CoA ligase (ADP-forming)	1e-06
R00925	reaction	propanoate:CoA ligase (AMP-forming)	1e-06
R00928	reaction	acetyl-CoA:propanoate CoA-transferase	1e-06
R00996	reaction	L-threonine ammonia-lyase (2-oxobutanoate-for...	1e-06
R01021	reaction	ATP:choline phosphotransferase	3.63917e-06
R01022	reaction	choline:oxygen 1-oxidoreductase	1e-06
R01025	reaction	choline:acceptor 1-oxidoreductase	1e-06
R01030	reaction	sn-glycero-3-phosphocholine glycerophosphohyd...	0.00040988
R01088	reaction	L-leucine:NAD+ oxidoreductase (deaminating)	1e-06
R01090	reaction	L-leucine:2-oxoglutarate aminotransferase	1e-06
R01126	reaction	inosine 5'-monophosphate phosphohydrolase	1e-06
R01131	reaction	ATP:inosine 5'-phosphotransferase	1e-06
R01132	reaction	IMP:diphosphate phospho-D-ribosyltransferase	1e-06
R01148	reaction	D-alanine:2-oxoglutarate aminotransferase	1e-06
R01150	reaction	D-alanine:D-alanine ligase (ADP-forming)	1.89666e-05
R01214	reaction	L-valine:2-oxoglutarate aminotransferase	1e-06
R01215	reaction	L-valine:pyruvate aminotransferase	1e-06
R01244	reaction	adenine aminohydrolase	1e-06
R01245	reaction	adenosine ribohydrolase	1e-06
R01268	reaction	nicotinamide amidohydrolase	1e-06
R01269	reaction	S-adenosyl-L-methionine:nicotinamide N-methyl...	0.0125998
R01270	reaction	nicotinamide D-ribonucleotide phosphoribohydr...	1e-06
R01271	reaction	nicotinamide-D-ribonucleotide:diphosphate pho...	1e-06
R01273	reaction	N-ribosylnicotinamide ribohydrolase	1.92612e-05
R01310	reaction	phosphatidylcholine phosphatidohydrolase	1e-06
R01315	reaction	phosphatidylcholine 2-acylhydrolase	1e-06
R01317	reaction	phosphatidylcholine 2-acylhydrolase	1e-06
R01318	reaction	acyl-CoA:1-acyl-sn-glycero-3-phosphocholine O...	1e-06
R01344	reaction	D-alanine:2-oxo acid aminotransferase	1.15733e-06
R01353	reaction	ATP:propanoate phosphotransferase	9.46718e-05
R01354	reaction	ATP:propanoate adenylyltransferase	0.00482476
R01377	reaction	phenylpyruvate carboxy-lyase (phenylacetaldeh...	1e-06
R01401	reaction	methylthioadenosine methylthioribohydrolase	7.45054e-06
R01402	reaction	S-methyl-5'-thioadenosine:phosphate S-methyl-...	1e-06
R01434	reaction	L-valine:NAD+ oxidoreductase(deaminating)	1e-06
R01449	reaction	lactoyl-CoA:propanoate CoA-transferase	0.00952006
R01465	reaction	L-threonine:NAD+ oxidoreductase	1e-06
R01466	reaction	O-phospho-L-homoserine phosphate-lyase (addin...	0.000910789
R01467	reaction	threonine racemase	0.0018857
R01560	reaction	adenosine aminohydrolase	1e-06
R01561	reaction	adenosine:phosphate alpha-D-ribosyltransferas...	1e-06
R01562	reaction	adenosine 3'-phosphate phosphohydrolase	0.00104746
R01768	reaction	hypoxanthine:NAD+ oxidoreductase	1e-06
R01769	reaction	hypoxanthine:oxygen oxidoreductase	1e-06
R01770	reaction	inosine ribohydrolase	1e-06
R01795	reaction	L-phenylalanine,tetrahydrobiopterin:oxygen ox...	0.0112971
R01863	reaction	inosine:phosphate alpha-D-ribosyltransferase	1e-06
R01914	reaction	spermidine:(acceptor) oxidoreductase	1e-06
R01915	reaction	spermidine:(acceptor) oxidoreductase	1e-06
R01917	reaction	gamma-L-glutamyl-L-cysteinyl-glycine:spermidi...	1e-06
R01918	reaction	gamma-L-glutamyl-L-cysteinyl-glycine:spermidi...	1.07217e-06
R01920	reaction	S-adenosylmethioninamine:putrescine 3-aminopr...	1e-06
R02114	reaction	phosphatidylcholine:sterol O-acyltransferase	0.00544015
R02196	reaction	L-isoleucine:NAD+ oxidoreductase(deaminating)	1e-06
R02197	reaction	L-isoleucine:oxygen oxidoreductase (deaminati...	1e-06
R02199	reaction	L-isoleucine:2-oxoglutarate aminotransferase	1e-06
R02243	reaction	cis-aconitate carboxy-lyase	1e-06
R02294	reaction	N-ribosylnicotinamide:orthophosphate ribosylt...	1e-06
R02404	reaction	itaconate:CoA ligase (ADP-forming)	1e-06
R02407	reaction	succinyl-CoA:itaconate CoA-transferase	1e-06
R02473	reaction	(R)-pantoate:beta-alanine ligase (AMP-forming...	1e-06
R02474	reaction	pantothenate amidohydrolase	1e-06
R02536	reaction	phenylacetaldehyde:NAD+ oxidoreductase	1e-06
R02537	reaction	aldehyde:NADP+ oxidoreductase	1e-06
R02557	reaction	deoxyadenosine:orthophosphate ribosyltransfer...	1.95762e-06
R02612	reaction	phenethylamine:(acceptor) oxidoreductase (dea...	1.66222e-06
R02613	reaction	phenethylamine:oxygen oxidoreductase (deamina...	2.46841e-06
R02743	reaction	gamma-L-glutamyl-L-cysteine gamma-glutamyl cy...	1e-06
R02746	reaction	1-acyl-sn-glycero-3-phosphocholine acylhydrol...	1e-06
R02748	reaction	deoxyinosine:orthophosphate ribosyltransferas...	1e-06
R02814	reaction	oleoyl-[acyl-carrier-protein] hydrolase	1e-06
R02869	reaction	S-adenosylmethioninamine:spermidine 3-aminopr...	1e-06
R02973	reaction	(R)-pantetheine amidohydrolase	0.000151337
R03018	reaction	ATP:pantothenate 4'-phosphotransferase	1e-06
R03626	reaction	linoleate:oxygen 13-oxidoreductase	0.0105726
R03749	reaction	(5-L-glutamyl)-L-amino-acid gamma-glutamyl cy...	1e-06
R03927	reaction	Pantothenate + 2 Reduced acceptor <=> Pantoth...	0.00272539
R04870	reaction	L-2-aminohexanedioate:L-cysteine:L-valine lig...	0.00191808
R05366	reaction	2-hydroxy-6-oxo-octa-2,4-dienoate acylhydrola...	0.0125764
R05794	reaction	CDP-diacylglycerol:choline O-phosphatidyltran...	1e-06
R06531	reaction	ATP:L-threonine O-phosphotransferase	0.0020527
R06871	reaction	phosphocholine phosphohydrolase	3.82045e-06
R07055	reaction	Linoleate + Oxygen + NADPH + H+ <=> 9(10)-EpO...	0.0107247
R07056	reaction	Linoleate + Oxygen + NADPH + H+ <=> 12(13)-Ep...	0.0107247
R07063	reaction	linoleoyl-CoA,hydrogen-donor:oxygen oxidoredu...	2.59524e-05
R07064	reaction	phosphatidylcholine 2-acylhydrolase	1e-06
R07377	reaction	Phosphatidylcholine + L-Serine <=> Phosphatid...	1.79785e-06
R07386	reaction	O-1-Alk-1-enyl-2-acyl-sn-glycero-3-phosphoeth...	0.00735241
R07409	reaction	choline,reduced-ferredoxin:oxygen oxidoreduct...	1.39212e-06
R07859	reaction	Phosphatidylcholine + H2O <=> 1-Acyl-sn-glyce...	1e-06
R07860	reaction	Phosphatidylcholine + H2O <=> 2-Acyl-sn-glyce...	0.00770951
R07861	reaction	(9Z,12Z,15Z)-Octadecatrienoic acid + Reduced ...	1e-06
R08161	reaction	hexadecanoyl-[acyl-carrier protein],reduced-f...	0.00358761
R08162	reaction	hexadecenoyl-[acyl-carrier protein] hydrolase	1e-06
R08176	reaction	oleoyl-CoA hydrolase	1e-06
R08177	reaction	linoleoyl-CoA hydrolase	1e-06
R08187	reaction	Docosenoyl-CoA + H2O <=> CoA + Erucic acid	1e-06
R08190	reaction	(11Z,14Z)-Icosadienoyl-CoA + H2O <=> CoA + Ic...	1e-06
R08192	reaction	(11Z,14Z,17Z)-Icosatrienoyl-CoA + H2O <=> CoA...	1e-06
R08359	reaction	S-adenosylmethioninamine:cadaverine 3-aminopr...	0.00444413
R08557	reaction	Choline + NAD+ <=> Betaine aldehyde + NADH + ...	1.80088e-06
R08558	reaction	Choline + NADP+ <=> Betaine aldehyde + NADPH ...	2.54449e-06
R08587	reaction	futalosine ribohydrolase	0.00538745
R08663	reaction	L-valine,[reduced NADPH---hemoprotein reducta...	0.00181281
R08664	reaction	L-leucine,NADPH:oxygen oxidoreductase (N-hydr...	0.0125646
R09076	reaction	spermidine:oxygen oxidoreductase (spermidine-...	9.80131e-05
R09077	reaction	spermidine:oxygen oxidoreductase (3-aminoprop...	1e-06
R09081	reaction	carboxyspermidine carboxy-lyase (spermidine-f...	0.00220494
R09660	reaction	S-methyl-5'-thioadenosine amidohydrolase	0.00288798
R09668	reaction	S-methyl-5'-thioinosine:phosphate S-methyl-5-...	0.000634637
R10031	reaction	L-valine,[reduced NADPH---hemoprotein reducta...	0.00370327
R10499	reaction	L-phenylalanine:2-oxo-acid aminotransferase	0.000121262
R10668	reaction	6-amino-6-deoxyfutalosine ribohydrolase	0.0114974
R10697	reaction	styrene-oxide isomerase (epoxide-cleaving)	0.00137684
R10836	reaction	AMP:phosphate (5-phospho-alpha-D-ribosyl)tran...	1e-06
R10943	reaction	3-{[(2E)-4-amino-4-oxobut-2-enoyl]amino}-L-al...	0.0110389
R10944	reaction	3-{[(2E)-4-amino-4-oxobut-2-enoyl]amino}-L-al...	0.00600159
R11749	reaction	trans-aconitate decarboxylase	3.81938e-05
R11750	reaction	Itaconate <=> 2-Hydroxyparaconate	0.00453449
R11773	reaction	propionyl-CoA:succinate CoA transferase	1e-06
R11861	reaction	glutathione gamma-glutamyl cyclotransferase (...	1e-06
R11918	reaction	L-phenylalanine carboxy-lyase (oxidative-deam...	1e-06
R12026	reaction	NAD+:glycine ADP-D-ribosyltransferase (sulfid...	0.00491875
R12170	reaction	(11Z,14Z,17Z)-icosatrienoyl-CoA,ferrocytochro...	0.00587091
R12171	reaction	(11Z,14Z)-icosadienoyl-CoA,ferrocytochrome b5...	0.0022919
R12588	reaction	S-inosyl-L-homocysteine hydrolase (inosine-fo...	1.44506e-05
R12987	reaction	adenine:NAD+ oxidoreductase	7.62461e-05
R12989	reaction	adenine:oxygen oxidoreductase	4.80382e-05
R13136	reaction	propanoate:NAD+ oxidoreductase	0.0018382
C00010	compound	CoA	0.0126484
C00020	compound	AMP	1e-06
C00025	compound	L-Glutamate	1e-06
C00079	compound	L-Phenylalanine	1e-06
C00114	compound	Choline	1e-06
C00123	compound	L-Leucine	1e-06
C00133	compound	D-Alanine	1e-06
C00147	compound	Adenine	1e-06
C00153	compound	Nicotinamide	1e-06
C00157	compound	Phosphatidylcholine	4.5838e-05
C00163	compound	Propanoate	1e-06
C00170	compound	5'-Methylthioadenosine	1e-06
C00183	compound	L-Valine	1e-06
C00188	compound	L-Threonine	1e-06
C00212	compound	Adenosine	1e-06
C00262	compound	Hypoxanthine	1e-06
C00294	compound	Inosine	1e-06
C00315	compound	Spermidine	1e-06
C00407	compound	L-Isoleucine	1e-06
C00490	compound	Itaconate	1e-06
C00601	compound	Phenylacetaldehyde	1e-06
C00712	compound	(9Z)-Octadecenoic acid	1e-06
C00864	compound	Pantothenate	1e-06
C01595	compound	Linoleate	1e-06
C01879	compound	5-Oxoproline	1e-06
C04230	compound	1-Acyl-sn-glycero-3-phosphocholine	1e-06
C06427	compound	(9Z,12Z,15Z)-Octadecatrienoic acid	0.00931407
C08316	compound	Erucic acid	1e-06
C08362	compound	(9Z)-Hexadecenoic acid	1e-06
C16179	compound	(11Z,14Z,17Z)-Icosatrienoyl-CoA	0.000358784
C16180	compound	(11Z,14Z)-Icosadienoyl-CoA	0.000349279
C16300	compound	Stearidonic acid	1e-06
C16520	compound	Hexadecenoyl-[acyl-carrier protein]	0.00109036
C16522	compound	Icosatrienoic acid	1e-06
C16525	compound	Icosadienoic acid	1e-06
C16531	compound	Docosenoyl-CoA	0.000345941

## Sheet: TableS5
KEGG.id	Entry.type	KEGG.name	p.score
cel00410	pathway	beta-Alanine metabolism - Caenorhabditis eleg...	0.0029534
cel00770	pathway	Pantothenate and CoA biosynthesis - Caenorhab...	1e-06
cel01232	pathway	Nucleotide metabolism - Caenorhabditis elegan...	0.0364332
cel02010	pathway	ABC transporters - Caenorhabditis elegans (ne...	0.00135268
cel03450	pathway	Non-homologous end-joining - Caenorhabditis e...	0.00524592
cel04150	pathway	mTOR signaling pathway - Caenorhabditis elega...	0.0166799
cel04212	pathway	Longevity regulating pathway - worm - Caenorh...	1e-06
cel04215	pathway	Apoptosis - multiple species - Caenorhabditis...	0.0287053
cel04361	pathway	Axon regeneration - Caenorhabditis elegans (n...	1e-06
cel04392	pathway	Hippo signaling pathway - multiple species - ...	0.0362559
M00119	module	Pantothenate biosynthesis, valine/L-aspartate...	1e-06
M00120	module	Coenzyme A biosynthesis, pantothenate => CoA	0.00170148
M00133	module	Polyamine biosynthesis, arginine => agmatine ...	0.0251877
M00555	module	Betaine biosynthesis, choline => betaine	1e-06
M00913	module	Pantothenate biosynthesis, 2-oxoisovalerate/s...	1e-06
M00958	module	Adenine ribonucleotide degradation, AMP => Ur...	2.63432e-06
M00959	module	Guanine ribonucleotide degradation, GMP => Ur...	0.0224241
1.1.99.1	enzyme	choline dehydrogenase	1e-06
2.3.1.6	enzyme	choline O-acetyltransferase	3.21772e-05
2.3.2.27	enzyme	RING-type E3 ubiquitin transferase	0.0412555
2.3.2.33	enzyme	RCR-type E3 ubiquitin transferase	1e-06
2.4.2.1	enzyme	purine-nucleoside phosphorylase	0.000135325
2.4.2.30	enzyme	NAD+ ADP-ribosyltransferase	0.0285116
2.5.1.16	enzyme	spermidine synthase	0.000732829
2.6.1.42	enzyme	branched-chain-amino-acid transaminase	1e-06
2.7.1.153	enzyme	phosphatidylinositol-4,5-bisphosphate 3-kinas...	0.0262163
2.7.1.20	enzyme	adenosine kinase	0.0127819
2.7.1.32	enzyme	choline kinase	1e-06
2.7.1.33	enzyme	pantothenate kinase	1e-06
2.7.10.1	enzyme	receptor protein-tyrosine kinase	0.000784122
2.7.11.1	enzyme	non-specific serine/threonine protein kinase	0.0362559
2.7.11.24	enzyme	mitogen-activated protein kinase	0.0287053
2.7.11.31	enzyme	[hydroxymethylglutaryl-CoA reductase (NADPH)]...	0.00256517
2.7.12.2	enzyme	mitogen-activated protein kinase kinase	0.0206917
3.1.1.7	enzyme	acetylcholinesterase	2.98266e-05
3.1.3.48	enzyme	protein-tyrosine-phosphatase	0.0070567
3.1.3.5	enzyme	5'-nucleotidase	0.000715257
3.1.4.2	enzyme	glycerophosphocholine phosphodiesterase	8.39062e-05
3.1.4.4	enzyme	phospholipase D	0.00104292
3.4.17.24	enzyme	tubulin-glutamate carboxypeptidase	1e-06
3.4.21.92	enzyme	endopeptidase Clp	1e-06
3.4.24.81	enzyme	ADAM10 endopeptidase	0.00203919
3.5.1.99	enzyme	fatty acid amide hydrolase	1e-06
3.5.4.4	enzyme	adenosine deaminase	1e-06
3.5.4.6	enzyme	AMP deaminase	2.55787e-06
5.6.1.7	enzyme	chaperonin ATPase	1e-06
6.1.1.5	enzyme	isoleucine---tRNA ligase	0.00116896
6.3.2.51	enzyme	phosphopantothenate---cysteine ligase (ATP)	0.0181513
6.5.1.1	enzyme	DNA ligase (ATP)	0.00524592
7.6.2.2	enzyme	ABC-type xenobiotic transporter	0.00135268
7.6.2.3	enzyme	ABC-type glutathione-S-conjugate transporter	0.00135268
7.6.2.4	enzyme	ABC-type fatty-acyl-CoA transporter	0.023201
R00087	reaction	ATP diphosphohydrolase (diphosphate-forming)	0.000828066
R00122	reaction	ADP phosphohydrolase	6.75099e-05
R00127	reaction	ATP:AMP phosphotransferase	0.000532566
R00181	reaction	AMP aminohydrolase	0.00040551
R00183	reaction	adenosine 5'-monophosphate phosphohydrolase	0.00615489
R00185	reaction	ATP:adenosine 5'-phosphotransferase	0.0101395
R00235	reaction	acetate:CoA ligase (AMP-forming)	0.0399743
R00489	reaction	L-aspartate 1-carboxy-lyase (beta-alanine-for...	0.0251256
R01021	reaction	ATP:choline phosphotransferase	1e-06
R01022	reaction	choline:oxygen 1-oxidoreductase	1e-06
R01023	reaction	acetyl-CoA:choline O-acetyltransferase	3.42383e-05
R01025	reaction	choline:acceptor 1-oxidoreductase	1e-06
R01026	reaction	acetylcholine aectylhydrolase	3.22897e-05
R01030	reaction	sn-glycero-3-phosphocholine glycerophosphohyd...	1e-06
R01126	reaction	inosine 5'-monophosphate phosphohydrolase	1e-06
R01131	reaction	ATP:inosine 5'-phosphotransferase	1e-06
R01132	reaction	IMP:diphosphate phospho-D-ribosyltransferase	0.0294389
R01244	reaction	adenine aminohydrolase	0.0483154
R01310	reaction	phosphatidylcholine phosphatidohydrolase	1e-06
R01377	reaction	phenylpyruvate carboxy-lyase (phenylacetaldeh...	1e-06
R01560	reaction	adenosine aminohydrolase	1e-06
R01561	reaction	adenosine:phosphate alpha-D-ribosyltransferas...	0.0342447
R01770	reaction	inosine ribohydrolase	1e-06
R01863	reaction	inosine:phosphate alpha-D-ribosyltransferase	1e-06
R01914	reaction	spermidine:(acceptor) oxidoreductase	1e-06
R01915	reaction	spermidine:(acceptor) oxidoreductase	1e-06
R01917	reaction	gamma-L-glutamyl-L-cysteinyl-glycine:spermidi...	1e-06
R01918	reaction	gamma-L-glutamyl-L-cysteinyl-glycine:spermidi...	1e-06
R01920	reaction	S-adenosylmethioninamine:putrescine 3-aminopr...	1e-06
R02196	reaction	L-isoleucine:NAD+ oxidoreductase(deaminating)	1e-06
R02197	reaction	L-isoleucine:oxygen oxidoreductase (deaminati...	1e-06
R02199	reaction	L-isoleucine:2-oxoglutarate aminotransferase	1e-06
R02473	reaction	(R)-pantoate:beta-alanine ligase (AMP-forming...	1e-06
R02474	reaction	pantothenate amidohydrolase	1e-06
R02536	reaction	phenylacetaldehyde:NAD+ oxidoreductase	1e-06
R02537	reaction	aldehyde:NADP+ oxidoreductase	1e-06
R02542	reaction	sphingomyelin ceramide-phosphohydrolase	6.58864e-05
R02611	reaction	phenylethylalcohol:NAD+ oxidoreductase	0.000315993
R02612	reaction	phenethylamine:(acceptor) oxidoreductase (dea...	1e-06
R02613	reaction	phenethylamine:oxygen oxidoreductase (deamina...	1e-06
R02814	reaction	oleoyl-[acyl-carrier-protein] hydrolase	1e-06
R02869	reaction	S-adenosylmethioninamine:spermidine 3-aminopr...	1e-06
R02971	reaction	ATP:pantothenate 4'-phosphotransferase	0.0247617
R02973	reaction	(R)-pantetheine amidohydrolase	1e-06
R03018	reaction	ATP:pantothenate 4'-phosphotransferase	1e-06
R03370	reaction	stearoyl-[acyl-carrier protein],reduced-ferre...	0.0307177
R03656	reaction	L-isoleucine:tRNA(Ile) ligase (AMP-forming)	0.00117173
R03927	reaction	Pantothenate + 2 Reduced acceptor <=> Pantoth...	1e-06
R05794	reaction	CDP-diacylglycerol:choline O-phosphatidyltran...	1e-06
R06871	reaction	phosphocholine phosphohydrolase	1e-06
R07377	reaction	Phosphatidylcholine + L-Serine <=> Phosphatid...	1e-06
R07386	reaction	O-1-Alk-1-enyl-2-acyl-sn-glycero-3-phosphoeth...	4.65855e-06
R07409	reaction	choline,reduced-ferredoxin:oxygen oxidoreduct...	1e-06
R08176	reaction	oleoyl-CoA hydrolase	1e-06
R08557	reaction	Choline + NAD+ <=> Betaine aldehyde + NADH + ...	1e-06
R08558	reaction	Choline + NADP+ <=> Betaine aldehyde + NADPH ...	1e-06
R09076	reaction	spermidine:oxygen oxidoreductase (spermidine-...	1e-06
R09077	reaction	spermidine:oxygen oxidoreductase (3-aminoprop...	1e-06
R09081	reaction	carboxyspermidine carboxy-lyase (spermidine-f...	1e-06
R09403	reaction	L-isoleucine,[reduced NADPH---hemoprotein red...	2.49228e-05
R10697	reaction	styrene-oxide isomerase (epoxide-cleaving)	1e-06
R10943	reaction	3-{[(2E)-4-amino-4-oxobut-2-enoyl]amino}-L-al...	3.36529e-05
R11918	reaction	L-phenylalanine carboxy-lyase (oxidative-deam...	1e-06
R12588	reaction	S-inosyl-L-homocysteine hydrolase (inosine-fo...	1e-06
C00020	compound	AMP	1e-06
C00099	compound	beta-Alanine	0.0302866
C00114	compound	Choline	1e-06
C00130	compound	IMP	0.0411499
C00262	compound	Hypoxanthine	0.0331962
C00294	compound	Inosine	1e-06
C00315	compound	Spermidine	1e-06
C00407	compound	L-Isoleucine	1e-06
C00510	compound	Oleoyl-CoA	0.0117896
C00522	compound	(R)-Pantoate	0.0178187
C00576	compound	Betaine aldehyde	0.0492081
C00601	compound	Phenylacetaldehyde	1e-06
C00671	compound	(S)-3-Methyl-2-oxopentanoic acid	0.027633
C00712	compound	(9Z)-Octadecenoic acid	1e-06
C00864	compound	Pantothenate	1e-06
C01203	compound	Oleoyl-[acyl-carrier protein]	0.00954337

## Sheet: TableS6
KEGG.id	Entry.type	KEGG.name	p.score
cel00061	pathway	Fatty acid biosynthesis - Caenorhabditis eleg...	0.021853
cel00770	pathway	Pantothenate and CoA biosynthesis - Caenorhab...	0.000317053
cel01040	pathway	Biosynthesis of unsaturated fatty acids - Cae...	1e-06
cel01212	pathway	Fatty acid metabolism - Caenorhabditis elegan...	0.0471654
cel01232	pathway	Nucleotide metabolism - Caenorhabditis elegan...	0.0029954
cel02010	pathway	ABC transporters - Caenorhabditis elegans (ne...	0.00135577
cel03410	pathway	Base excision repair - Caenorhabditis elegans...	0.000817015
cel03450	pathway	Non-homologous end-joining - Caenorhabditis e...	0.0113478
cel04150	pathway	mTOR signaling pathway - Caenorhabditis elega...	1e-06
cel04212	pathway	Longevity regulating pathway - worm - Caenorh...	1e-06
cel04215	pathway	Apoptosis - multiple species - Caenorhabditis...	0.0327556
cel04361	pathway	Axon regeneration - Caenorhabditis elegans (n...	0.000666885
cel04392	pathway	Hippo signaling pathway - multiple species - ...	0.0400187
M00034	module	Methionine salvage pathway	0.0100573
M00086	module	beta-Oxidation, acyl-CoA synthesis	0.0441542
M00119	module	Pantothenate biosynthesis, valine/L-aspartate...	5.37705e-05
M00133	module	Polyamine biosynthesis, arginine => agmatine ...	0.00121442
M00368	module	Ethylene biosynthesis, methionine => ethylene	0.0183318
M00913	module	Pantothenate biosynthesis, 2-oxoisovalerate/s...	0.000436499
M00958	module	Adenine ribonucleotide degradation, AMP => Ur...	1e-06
M00959	module	Guanine ribonucleotide degradation, GMP => Ur...	1.97552e-05
1.1.1.103	enzyme	L-threonine 3-dehydrogenase	1e-06
1.14.19.1	enzyme	stearoyl-CoA 9-desaturase	0.00635671
1.17.1.4	enzyme	xanthine dehydrogenase	0.00142031
1.4.3.3	enzyme	D-amino-acid oxidase	0.026464
2.1.1.1	enzyme	nicotinamide N-methyltransferase	0.00717219
2.3.1.23	enzyme	1-acylglycerophosphocholine O-acyltransferase	0.00010404
2.3.1.313	enzyme	NAD-dependent lipoamidase	0.0235797
2.3.2.33	enzyme	RCR-type E3 ubiquitin transferase	0.000666885
2.4.2.1	enzyme	purine-nucleoside phosphorylase	1e-06
2.4.2.28	enzyme	S-methyl-5'-thioadenosine phosphorylase	1e-06
2.4.2.30	enzyme	NAD+ ADP-ribosyltransferase	1e-06
2.5.1.16	enzyme	spermidine synthase	1e-06
2.6.1.42	enzyme	branched-chain-amino-acid transaminase	1e-06
2.6.1.64	enzyme	glutamine---phenylpyruvate transaminase	0.0305732
2.7.1.20	enzyme	adenosine kinase	0.0112892
2.7.1.33	enzyme	pantothenate kinase	0.00136278
2.7.1.78	enzyme	polynucleotide 5'-hydroxyl-kinase	0.0295701
2.7.10.1	enzyme	receptor protein-tyrosine kinase	0.00155418
2.7.11.1	enzyme	non-specific serine/threonine protein kinase	0.0400187
2.7.11.24	enzyme	mitogen-activated protein kinase	0.0327556
2.7.11.26	enzyme	tau-protein kinase	0.00184703
2.7.11.31	enzyme	[hydroxymethylglutaryl-CoA reductase (NADPH)]...	0.000298176
2.7.12.2	enzyme	mitogen-activated protein kinase kinase	0.0254468
3.1.1.4	enzyme	phospholipase A2	1e-06
3.1.1.5	enzyme	lysophospholipase	0.00390574
3.1.11.2	enzyme	exodeoxyribonuclease III	0.000817015
3.1.3.32	enzyme	polynucleotide 3'-phosphatase	0.00989482
3.1.3.48	enzyme	protein-tyrosine-phosphatase	0.0127457
3.1.3.5	enzyme	5'-nucleotidase	0.00262685
3.2.1.143	enzyme	poly(ADP-ribose) glycohydrolase	0.000817015
3.2.2.27	enzyme	uracil-DNA glycosylase	0.000817015
3.4.17.24	enzyme	tubulin-glutamate carboxypeptidase	0.000666885
3.4.21.92	enzyme	endopeptidase Clp	1e-06
3.4.24.81	enzyme	ADAM10 endopeptidase	0.00359242
3.5.1.99	enzyme	fatty acid amide hydrolase	1e-06
3.5.4.4	enzyme	adenosine deaminase	1e-06
3.5.4.6	enzyme	AMP deaminase	2.57782e-06
4.1.1.50	enzyme	adenosylmethionine decarboxylase	0.00342526
4.1.2.48	enzyme	low-specificity L-threonine aldolase	0.00266472
4.2.99.18	enzyme	DNA-(apurinic or apyrimidinic site) lyase	0.000817015
4.3.1.19	enzyme	threonine ammonia-lyase	1e-06
5.6.1.7	enzyme	chaperonin ATPase	1e-06
6.1.1.4	enzyme	leucine---tRNA ligase	0.0220243
6.1.1.5	enzyme	isoleucine---tRNA ligase	0.0344538
6.2.1.1	enzyme	acetate---CoA ligase	0.0109068
6.5.1.1	enzyme	DNA ligase (ATP)	0.0113478
7.1.2.2	enzyme	H+-transporting two-sector ATPase	0.039867
7.6.2.2	enzyme	ABC-type xenobiotic transporter	0.00135577
7.6.2.3	enzyme	ABC-type glutathione-S-conjugate transporter	0.00135577
7.6.2.4	enzyme	ABC-type fatty-acyl-CoA transporter	0.0212157
R00075	reaction	S-adenosyl-L-methionine:S-adenosyl-L-methioni...	0.00799677
R00087	reaction	ATP diphosphohydrolase (diphosphate-forming)	0.00671548
R00102	reaction	NAD+ glycohydrolase	0.00103104
R00122	reaction	ADP phosphohydrolase	0.0007197
R00127	reaction	ATP:AMP phosphotransferase	0.00728055
R00179	reaction	S-adenosyl-L-methionine methylthioadenosine-l...	0.000183929
R00181	reaction	AMP aminohydrolase	0.00351737
R00182	reaction	AMP phosphoribohydrolase	1e-06
R00183	reaction	adenosine 5'-monophosphate phosphohydrolase	0.00843878
R00185	reaction	ATP:adenosine 5'-phosphotransferase	0.0141507
R00190	reaction	AMP:diphosphate phospho-D-ribosyltransferase	1e-06
R00194	reaction	S-adenosyl-L-homocysteine homocysteinylribohy...	0.0445286
R00235	reaction	acetate:CoA ligase (AMP-forming)	0.00622301
R00401	reaction	alanine racemase	1e-06
R00686	reaction	L-phenylalanine racemase (ATP-hydrolysing)	0.00232147
R00688	reaction	L-phenylalanine:NAD+ oxidoreductase (deaminat...	6.31793e-06
R00689	reaction	L-phenylalanine:oxygen oxidoreductase (deamin...	1e-06
R00690	reaction	L-phenylalanine:oxygen 2-oxidoreductase (deca...	0.03071
R00691	reaction	L-arogenate hydro-lyase (decarboxylating	0.00241006
R00692	reaction	L-phenylalanine:pyruvate aminotransferase	1e-06
R00694	reaction	L-phenylalanine:2-oxoglutarate aminotransfera...	1e-06
R00697	reaction	L-phenylalanine ammonia-lyase (trans-cinnamat...	5.18388e-05
R00698	reaction	L-phenylalanine:oxygen oxidoreductase (decarb...	0.0300443
R00699	reaction	L-phenylalanine carboxy-lyase (phenylethylami...	0.0318741
R00751	reaction	L-threonine acetaldehyde-lyase (glycine-formi...	1e-06
R00920	reaction	propanoate:CoA ligase (ADP-forming)	1e-06
R00925	reaction	propanoate:CoA ligase (AMP-forming)	1e-06
R00928	reaction	acetyl-CoA:propanoate CoA-transferase	1e-06
R00996	reaction	L-threonine ammonia-lyase (2-oxobutanoate-for...	1e-06
R01049	reaction	ATP:D-ribose-5-phosphate diphosphotransferase	0.0311492
R01088	reaction	L-leucine:NAD+ oxidoreductase (deaminating)	1e-06
R01090	reaction	L-leucine:2-oxoglutarate aminotransferase	1e-06
R01126	reaction	inosine 5'-monophosphate phosphohydrolase	1e-06
R01131	reaction	ATP:inosine 5'-phosphotransferase	1e-06
R01132	reaction	IMP:diphosphate phospho-D-ribosyltransferase	1e-06
R01148	reaction	D-alanine:2-oxoglutarate aminotransferase	1e-06
R01150	reaction	D-alanine:D-alanine ligase (ADP-forming)	2.48078e-06
R01214	reaction	L-valine:2-oxoglutarate aminotransferase	1e-06
R01215	reaction	L-valine:pyruvate aminotransferase	1e-06
R01225	reaction	5,10-methylenetetrahydrofolate:D-alanine 2-hy...	0.0368845
R01244	reaction	adenine aminohydrolase	1e-06
R01245	reaction	adenosine ribohydrolase	1e-06
R01268	reaction	nicotinamide amidohydrolase	1e-06
R01269	reaction	S-adenosyl-L-methionine:nicotinamide N-methyl...	0.00431171
R01270	reaction	nicotinamide D-ribonucleotide phosphoribohydr...	1e-06
R01271	reaction	nicotinamide-D-ribonucleotide:diphosphate pho...	1e-06
R01273	reaction	N-ribosylnicotinamide ribohydrolase	3.91726e-06
R01310	reaction	phosphatidylcholine phosphatidohydrolase	0.0486496
R01315	reaction	phosphatidylcholine 2-acylhydrolase	1e-06
R01317	reaction	phosphatidylcholine 2-acylhydrolase	1e-06
R01318	reaction	acyl-CoA:1-acyl-sn-glycero-3-phosphocholine O...	1e-06
R01319	reaction	acyl-CoA:2-acyl-sn-glycero-3-phosphocholine O...	0.041742
R01344	reaction	D-alanine:2-oxo acid aminotransferase	1e-06
R01353	reaction	ATP:propanoate phosphotransferase	1.68215e-05
R01354	reaction	ATP:propanoate adenylyltransferase	0.00174797
R01355	reaction	2,3-dimethylmalate pyruvate-lyase	0.00854489
R01401	reaction	methylthioadenosine methylthioribohydrolase	1.06627e-06
R01402	reaction	S-methyl-5'-thioadenosine:phosphate S-methyl-...	1e-06
R01434	reaction	L-valine:NAD+ oxidoreductase(deaminating)	1e-06
R01449	reaction	lactoyl-CoA:propanoate CoA-transferase	0.00396568
R01465	reaction	L-threonine:NAD+ oxidoreductase	1e-06
R01466	reaction	O-phospho-L-homoserine phosphate-lyase (addin...	0.000241677
R01467	reaction	threonine racemase	0.000534231
R01560	reaction	adenosine aminohydrolase	1e-06
R01561	reaction	adenosine:phosphate alpha-D-ribosyltransferas...	1e-06
R01768	reaction	hypoxanthine:NAD+ oxidoreductase	1e-06
R01769	reaction	hypoxanthine:oxygen oxidoreductase	1e-06
R01770	reaction	inosine ribohydrolase	1e-06
R01795	reaction	L-phenylalanine,tetrahydrobiopterin:oxygen ox...	0.00586791
R01863	reaction	inosine:phosphate alpha-D-ribosyltransferase	1e-06
R01914	reaction	spermidine:(acceptor) oxidoreductase	1e-06
R01915	reaction	spermidine:(acceptor) oxidoreductase	1e-06
R01917	reaction	gamma-L-glutamyl-L-cysteinyl-glycine:spermidi...	1e-06
R01918	reaction	gamma-L-glutamyl-L-cysteinyl-glycine:spermidi...	1e-06
R01920	reaction	S-adenosylmethioninamine:putrescine 3-aminopr...	1e-06
R02114	reaction	phosphatidylcholine:sterol O-acyltransferase	0.00253887
R02196	reaction	L-isoleucine:NAD+ oxidoreductase(deaminating)	1e-06
R02197	reaction	L-isoleucine:oxygen oxidoreductase (deaminati...	1e-06
R02199	reaction	L-isoleucine:2-oxoglutarate aminotransferase	1e-06
R02294	reaction	N-ribosylnicotinamide:orthophosphate ribosylt...	1e-06
R02473	reaction	(R)-pantoate:beta-alanine ligase (AMP-forming...	1e-06
R02474	reaction	pantothenate amidohydrolase	1e-06
R02557	reaction	deoxyadenosine:orthophosphate ribosyltransfer...	1.44422e-06
R02746	reaction	1-acyl-sn-glycero-3-phosphocholine acylhydrol...	1e-06
R02748	reaction	deoxyinosine:orthophosphate ribosyltransferas...	1e-06
R02814	reaction	oleoyl-[acyl-carrier-protein] hydrolase	1e-06
R02869	reaction	S-adenosylmethioninamine:spermidine 3-aminopr...	1e-06
R02973	reaction	(R)-pantetheine amidohydrolase	2.17038e-05
R03018	reaction	ATP:pantothenate 4'-phosphotransferase	1e-06
R03626	reaction	linoleate:oxygen 13-oxidoreductase	0.00445359
R03656	reaction	L-isoleucine:tRNA(Ile) ligase (AMP-forming)	0.0390661
R03657	reaction	L-leucine:tRNA(Leu) ligase (AMP-forming)	0.0249384
R03927	reaction	Pantothenate + 2 Reduced acceptor <=> Pantoth...	0.000846396
R04870	reaction	L-2-aminohexanedioate:L-cysteine:L-valine lig...	0.000811438
R05366	reaction	2-hydroxy-6-oxo-octa-2,4-dienoate acylhydrola...	0.00533594
R06531	reaction	ATP:L-threonine O-phosphotransferase	0.000639201
R07055	reaction	Linoleate + Oxygen + NADPH + H+ <=> 9(10)-EpO...	0.00428076
R07056	reaction	Linoleate + Oxygen + NADPH + H+ <=> 12(13)-Ep...	0.00428076
R07063	reaction	linoleoyl-CoA,hydrogen-donor:oxygen oxidoredu...	2.37587e-06
R07064	reaction	phosphatidylcholine 2-acylhydrolase	1e-06
R07211	reaction	L-phenylalanine,tetrahydrobiopterin:oxygen ox...	0.0304621
R07859	reaction	Phosphatidylcholine + H2O <=> 1-Acyl-sn-glyce...	1e-06
R07860	reaction	Phosphatidylcholine + H2O <=> 2-Acyl-sn-glyce...	0.00483422
R07861	reaction	(9Z,12Z,15Z)-Octadecatrienoic acid + Reduced ...	1e-06
R08161	reaction	hexadecanoyl-[acyl-carrier protein],reduced-f...	0.000994976
R08162	reaction	hexadecenoyl-[acyl-carrier protein] hydrolase	1e-06
R08176	reaction	oleoyl-CoA hydrolase	1e-06
R08177	reaction	linoleoyl-CoA hydrolase	1e-06
R08178	reaction	(9Z,12Z,15Z)-Octadecatrienoyl-CoA + H2O <=> C...	0.0368472
R08187	reaction	Docosenoyl-CoA + H2O <=> CoA + Erucic acid	1e-06
R08190	reaction	(11Z,14Z)-Icosadienoyl-CoA + H2O <=> CoA + Ic...	1e-06
R08192	reaction	(11Z,14Z,17Z)-Icosatrienoyl-CoA + H2O <=> CoA...	1e-06
R08323	reaction	7-Mercaptoheptanoic acid + L-Threonine + ATP ...	0.0174495
R08359	reaction	S-adenosylmethioninamine:cadaverine 3-aminopr...	0.00167343
R08587	reaction	futalosine ribohydrolase	0.00202774
R08663	reaction	L-valine,[reduced NADPH---hemoprotein reducta...	0.00045696
R08664	reaction	L-leucine,NADPH:oxygen oxidoreductase (N-hydr...	0.00547992
R09072	reaction	S-adenosyl-L-methionine:1,2-diacyl-sn-glycero...	0.0136337
R09076	reaction	spermidine:oxygen oxidoreductase (spermidine-...	1.38674e-05
R09077	reaction	spermidine:oxygen oxidoreductase (3-aminoprop...	1e-06
R09081	reaction	carboxyspermidine carboxy-lyase (spermidine-f...	0.000687571
R09403	reaction	L-isoleucine,[reduced NADPH---hemoprotein red...	0.0108297
R09578	reaction	L-phenylalanine,NADPH:oxygen oxidoreductase (...	0.0463862
R09660	reaction	S-methyl-5'-thioadenosine amidohydrolase	0.00097115
R09668	reaction	S-methyl-5'-thioinosine:phosphate S-methyl-5-...	0.000169273
R10031	reaction	L-valine,[reduced NADPH---hemoprotein reducta...	0.00108333
R10185	reaction	ATP:methylphosphonate 5-triphosphoribosyltran...	0.0397692
R10499	reaction	L-phenylalanine:2-oxo-acid aminotransferase	0.00177931
R10668	reaction	6-amino-6-deoxyfutalosine ribohydrolase	0.00705654
R10836	reaction	AMP:phosphate (5-phospho-alpha-D-ribosyl)tran...	1e-06
R10942	reaction	3-{[(2E)-4-amino-4-oxobut-2-enoyl]amino}-L-al...	0.0205038
R10943	reaction	3-{[(2E)-4-amino-4-oxobut-2-enoyl]amino}-L-al...	0.00536297
R10944	reaction	3-{[(2E)-4-amino-4-oxobut-2-enoyl]amino}-L-al...	0.00254279
R11535	reaction	ADP:alpha-D-ribose-1-phosphate 5-phosphotrans...	0.0348807
R11773	reaction	propionyl-CoA:succinate CoA transferase	1e-06
R11918	reaction	L-phenylalanine carboxy-lyase (oxidative-deam...	0.000368943
R12026	reaction	NAD+:glycine ADP-D-ribosyltransferase (sulfid...	0.00170717
R12170	reaction	(11Z,14Z,17Z)-icosatrienoyl-CoA,ferrocytochro...	0.00183257
R12171	reaction	(11Z,14Z)-icosadienoyl-CoA,ferrocytochrome b5...	0.000546442
R12341	reaction	S-adenosyl-L-methionine:D-histidine N-[(3S)-3...	0.0463524
R12557	reaction	UDP-2-acetamido-4-amino-2,4,6-trideoxy-alpha-...	0.0122802
R12588	reaction	S-inosyl-L-homocysteine hydrolase (inosine-fo...	3.88102e-06
R12987	reaction	adenine:NAD+ oxidoreductase	2.86953e-05
R12989	reaction	adenine:oxygen oxidoreductase	1.79294e-05
R13136	reaction	propanoate:NAD+ oxidoreductase	0.00046005
C00010	compound	CoA	0.00635035
C00020	compound	AMP	1e-06
C00079	compound	L-Phenylalanine	1e-06
C00123	compound	L-Leucine	1e-06
C00133	compound	D-Alanine	1e-06
C00147	compound	Adenine	1e-06
C00153	compound	Nicotinamide	1e-06
C00157	compound	Phosphatidylcholine	9.56394e-05
C00163	compound	Propanoate	1e-06
C00170	compound	5'-Methylthioadenosine	1e-06
C00183	compound	L-Valine	1e-06
C00188	compound	L-Threonine	1e-06
C00229	compound	Acyl-carrier protein	0.0300361
C00262	compound	Hypoxanthine	1e-06
C00294	compound	Inosine	1e-06
C00315	compound	Spermidine	1e-06
C00407	compound	L-Isoleucine	1e-06
C00620	compound	alpha-D-Ribose 1-phosphate	0.034216
C00712	compound	(9Z)-Octadecenoic acid	1e-06
C00864	compound	Pantothenate	1e-06
C01137	compound	S-Adenosylmethioninamine	0.0379463
C01595	compound	Linoleate	1e-06
C04230	compound	1-Acyl-sn-glycero-3-phosphocholine	1e-06
C06427	compound	(9Z,12Z,15Z)-Octadecatrienoic acid	0.00379165
C08316	compound	Erucic acid	1e-06
C08362	compound	(9Z)-Hexadecenoic acid	1e-06
C16179	compound	(11Z,14Z,17Z)-Icosatrienoyl-CoA	6.4664e-05
C16180	compound	(11Z,14Z)-Icosadienoyl-CoA	6.26196e-05
C16300	compound	Stearidonic acid	1e-06
C16520	compound	Hexadecenoyl-[acyl-carrier protein]	0.000259429
C16522	compound	Icosatrienoic acid	1e-06
C16525	compound	Icosadienoic acid	1e-06
C16531	compound	Docosenoyl-CoA	6.29436e-05

## Sheet: TableS7
KEGG.id	Entry.type	KEGG.name	p.score
cel00061	pathway	Fatty acid biosynthesis - Caenorhabditis eleg...	0.0235778
cel00770	pathway	Pantothenate and CoA biosynthesis - Caenorhab...	0.000284597
cel01040	pathway	Biosynthesis of unsaturated fatty acids - Cae...	1e-06
cel01232	pathway	Nucleotide metabolism - Caenorhabditis elegan...	0.00503315
cel02010	pathway	ABC transporters - Caenorhabditis elegans (ne...	2.7359e-05
cel03410	pathway	Base excision repair - Caenorhabditis elegans...	0.00252577
cel04150	pathway	mTOR signaling pathway - Caenorhabditis elega...	1e-06
cel04212	pathway	Longevity regulating pathway - worm - Caenorh...	1e-06
cel04215	pathway	Apoptosis - multiple species - Caenorhabditis...	0.0267672
cel04361	pathway	Axon regeneration - Caenorhabditis elegans (n...	0.000280887
cel04392	pathway	Hippo signaling pathway - multiple species - ...	0.0342869
M00009	module	Citrate cycle (TCA cycle, Krebs cycle)	0.0193313
M00011	module	Citrate cycle, second carbon oxidation, 2-oxo...	0.0117674
M00119	module	Pantothenate biosynthesis, valine/L-aspartate...	3.88749e-05
M00555	module	Betaine biosynthesis, choline => betaine	0.000113307
M00913	module	Pantothenate biosynthesis, 2-oxoisovalerate/s...	0.000489975
M00958	module	Adenine ribonucleotide degradation, AMP => Ur...	1e-06
M00959	module	Guanine ribonucleotide degradation, GMP => Ur...	1.75921e-05
1.1.1.103	enzyme	L-threonine 3-dehydrogenase	1e-06
1.1.99.1	enzyme	choline dehydrogenase	1e-06
1.14.16.1	enzyme	phenylalanine 4-monooxygenase	0.0176237
1.14.19.1	enzyme	stearoyl-CoA 9-desaturase	0.0323722
1.17.1.4	enzyme	xanthine dehydrogenase	0.0168577
1.4.3.3	enzyme	D-amino-acid oxidase	0.0193222
2.1.1.1	enzyme	nicotinamide N-methyltransferase	0.00775897
2.3.1.23	enzyme	1-acylglycerophosphocholine O-acyltransferase	4.99218e-05
2.3.1.313	enzyme	NAD-dependent lipoamidase	0.0229328
2.3.1.6	enzyme	choline O-acetyltransferase	0.00498662
2.3.2.33	enzyme	RCR-type E3 ubiquitin transferase	0.000280887
2.4.2.1	enzyme	purine-nucleoside phosphorylase	1e-06
2.4.2.30	enzyme	NAD+ ADP-ribosyltransferase	1e-06
2.5.1.16	enzyme	spermidine synthase	0.0289298
2.6.1.42	enzyme	branched-chain-amino-acid transaminase	1e-06
2.6.1.64	enzyme	glutamine---phenylpyruvate transaminase	0.0167121
2.7.1.20	enzyme	adenosine kinase	1e-06
2.7.1.32	enzyme	choline kinase	0.000387517
2.7.1.33	enzyme	pantothenate kinase	0.00110463
2.7.1.78	enzyme	polynucleotide 5'-hydroxyl-kinase	0.0367605
2.7.10.1	enzyme	receptor protein-tyrosine kinase	0.000915821
2.7.11.1	enzyme	non-specific serine/threonine protein kinase	0.0342869
2.7.11.24	enzyme	mitogen-activated protein kinase	0.0267672
2.7.11.26	enzyme	tau-protein kinase	0.00140114
2.7.11.31	enzyme	[hydroxymethylglutaryl-CoA reductase (NADPH)]...	0.000180897
2.7.12.2	enzyme	mitogen-activated protein kinase kinase	0.0206599
3.1.1.4	enzyme	phospholipase A2	1e-06
3.1.1.5	enzyme	lysophospholipase	0.00136514
3.1.1.7	enzyme	acetylcholinesterase	0.00583856
3.1.11.2	enzyme	exodeoxyribonuclease III	0.00252577
3.1.3.32	enzyme	polynucleotide 3'-phosphatase	0.00754729
3.1.3.48	enzyme	protein-tyrosine-phosphatase	0.00654704
3.1.3.5	enzyme	5'-nucleotidase	1.79332e-05
3.1.4.2	enzyme	glycerophosphocholine phosphodiesterase	0.00268148
3.1.4.4	enzyme	phospholipase D	0.00761228
3.13.2.1	enzyme	adenosylhomocysteinase	1e-06
3.2.1.143	enzyme	poly(ADP-ribose) glycohydrolase	0.00252577
3.2.2.27	enzyme	uracil-DNA glycosylase	0.00252577
3.4.17.24	enzyme	tubulin-glutamate carboxypeptidase	0.000280887
3.4.21.92	enzyme	endopeptidase Clp	1e-06
3.4.24.81	enzyme	ADAM10 endopeptidase	0.00197367
3.5.1.99	enzyme	fatty acid amide hydrolase	1e-06
3.5.2.9	enzyme	5-oxoprolinase (ATP-hydrolysing)	1e-06
3.5.4.4	enzyme	adenosine deaminase	1e-06
3.5.4.6	enzyme	AMP deaminase	1.79159e-06
4.1.2.48	enzyme	low-specificity L-threonine aldolase	0.00165415
4.2.99.18	enzyme	DNA-(apurinic or apyrimidinic site) lyase	0.00252577
4.3.1.19	enzyme	threonine ammonia-lyase	1e-06
4.3.2.7	enzyme	glutathione-specific gamma-glutamylcyclotrans...	1e-06
4.3.2.9	enzyme	gamma-glutamylcyclotransferase	1e-06
5.6.1.7	enzyme	chaperonin ATPase	1e-06
6.1.1.4	enzyme	leucine---tRNA ligase	0.0257374
6.2.1.4	enzyme	succinate---CoA ligase (GDP-forming)	1e-06
6.2.1.5	enzyme	succinate---CoA ligase (ADP-forming)	1e-06
7.1.2.2	enzyme	H+-transporting two-sector ATPase	0.0168168
7.6.2.2	enzyme	ABC-type xenobiotic transporter	2.7359e-05
7.6.2.3	enzyme	ABC-type glutathione-S-conjugate transporter	2.7359e-05
7.6.2.4	enzyme	ABC-type fatty-acyl-CoA transporter	0.00273533
7.6.2.8	enzyme	ABC-type vitamin B12 transporter	0.0343563
R00102	reaction	NAD+ glycohydrolase	0.000927193
R00181	reaction	AMP aminohydrolase	0.0185015
R00183	reaction	adenosine 5'-monophosphate phosphohydrolase	1e-06
R00185	reaction	ATP:adenosine 5'-phosphotransferase	1e-06
R00192	reaction	S-adenosyl-L-homocysteine hydrolase	1e-06
R00220	reaction	L-serine ammonia-lyase	0.0324884
R00251	reaction	5-oxo-L-proline amidohydrolase (ATP-hydrolysi...	1e-06
R00401	reaction	alanine racemase	1e-06
R00405	reaction	succinate:CoA ligase (ADP-forming)	0.00660279
R00432	reaction	succinate:CoA ligase (GDP-forming)	0.00252698
R00686	reaction	L-phenylalanine racemase (ATP-hydrolysing)	0.00367274
R00688	reaction	L-phenylalanine:NAD+ oxidoreductase (deaminat...	1e-06
R00689	reaction	L-phenylalanine:oxygen oxidoreductase (deamin...	1e-06
R00690	reaction	L-phenylalanine:oxygen 2-oxidoreductase (deca...	0.0170517
R00691	reaction	L-arogenate hydro-lyase (decarboxylating	0.000936797
R00692	reaction	L-phenylalanine:pyruvate aminotransferase	1e-06
R00694	reaction	L-phenylalanine:2-oxoglutarate aminotransfera...	1e-06
R00697	reaction	L-phenylalanine ammonia-lyase (trans-cinnamat...	1.00308e-05
R00698	reaction	L-phenylalanine:oxygen oxidoreductase (decarb...	0.0166304
R00699	reaction	L-phenylalanine carboxy-lyase (phenylethylami...	0.00352121
R00751	reaction	L-threonine acetaldehyde-lyase (glycine-formi...	1e-06
R00996	reaction	L-threonine ammonia-lyase (2-oxobutanoate-for...	1e-06
R01021	reaction	ATP:choline phosphotransferase	1e-06
R01022	reaction	choline:oxygen 1-oxidoreductase	1e-06
R01023	reaction	acetyl-CoA:choline O-acetyltransferase	0.00660389
R01025	reaction	choline:acceptor 1-oxidoreductase	1e-06
R01026	reaction	acetylcholine aectylhydrolase	0.00779415
R01030	reaction	sn-glycero-3-phosphocholine glycerophosphohyd...	4.92615e-05
R01088	reaction	L-leucine:NAD+ oxidoreductase (deaminating)	1e-06
R01090	reaction	L-leucine:2-oxoglutarate aminotransferase	1e-06
R01126	reaction	inosine 5'-monophosphate phosphohydrolase	1e-06
R01131	reaction	ATP:inosine 5'-phosphotransferase	1e-06
R01132	reaction	IMP:diphosphate phospho-D-ribosyltransferase	1e-06
R01148	reaction	D-alanine:2-oxoglutarate aminotransferase	1e-06
R01150	reaction	D-alanine:D-alanine ligase (ADP-forming)	1.32075e-06
R01214	reaction	L-valine:2-oxoglutarate aminotransferase	1e-06
R01215	reaction	L-valine:pyruvate aminotransferase	1e-06
R01225	reaction	5,10-methylenetetrahydrofolate:D-alanine 2-hy...	0.0327395
R01244	reaction	adenine aminohydrolase	1e-06
R01245	reaction	adenosine ribohydrolase	1e-06
R01262	reaction	glutathione:L-amino-acid 5-glutamyltransferas...	0.0345692
R01268	reaction	nicotinamide amidohydrolase	1e-06
R01269	reaction	S-adenosyl-L-methionine:nicotinamide N-methyl...	0.00418863
R01270	reaction	nicotinamide D-ribonucleotide phosphoribohydr...	1e-06
R01271	reaction	nicotinamide-D-ribonucleotide:diphosphate pho...	1e-06
R01273	reaction	N-ribosylnicotinamide ribohydrolase	1.74868e-06
R01310	reaction	phosphatidylcholine phosphatidohydrolase	1e-06
R01312	reaction	phosphatidylcholine cholinephosphohydrolase	0.0295615
R01315	reaction	phosphatidylcholine 2-acylhydrolase	1e-06
R01316	reaction	phosphatidylcholine 1-acylhydrolase	0.032688
R01317	reaction	phosphatidylcholine 2-acylhydrolase	1e-06
R01318	reaction	acyl-CoA:1-acyl-sn-glycero-3-phosphocholine O...	1e-06
R01319	reaction	acyl-CoA:2-acyl-sn-glycero-3-phosphocholine O...	0.0319125
R01344	reaction	D-alanine:2-oxo acid aminotransferase	1e-06
R01377	reaction	phenylpyruvate carboxy-lyase (phenylacetaldeh...	1e-06
R01434	reaction	L-valine:NAD+ oxidoreductase(deaminating)	1e-06
R01465	reaction	L-threonine:NAD+ oxidoreductase	1e-06
R01466	reaction	O-phospho-L-homoserine phosphate-lyase (addin...	0.000161742
R01467	reaction	threonine racemase	0.00040073
R01560	reaction	adenosine aminohydrolase	1e-06
R01561	reaction	adenosine:phosphate alpha-D-ribosyltransferas...	1e-06
R01562	reaction	adenosine 3'-phosphate phosphohydrolase	0.000336962
R01768	reaction	hypoxanthine:NAD+ oxidoreductase	1e-06
R01769	reaction	hypoxanthine:oxygen oxidoreductase	1e-06
R01770	reaction	inosine ribohydrolase	1e-06
R01795	reaction	L-phenylalanine,tetrahydrobiopterin:oxygen ox...	0.00283749
R01863	reaction	inosine:phosphate alpha-D-ribosyltransferase	1e-06
R01914	reaction	spermidine:(acceptor) oxidoreductase	1e-06
R01915	reaction	spermidine:(acceptor) oxidoreductase	1e-06
R01917	reaction	gamma-L-glutamyl-L-cysteinyl-glycine:spermidi...	1e-06
R01918	reaction	gamma-L-glutamyl-L-cysteinyl-glycine:spermidi...	1e-06
R01920	reaction	S-adenosylmethioninamine:putrescine 3-aminopr...	8.86672e-06
R02114	reaction	phosphatidylcholine:sterol O-acyltransferase	0.00175146
R02196	reaction	L-isoleucine:NAD+ oxidoreductase(deaminating)	1e-06
R02197	reaction	L-isoleucine:oxygen oxidoreductase (deaminati...	1e-06
R02199	reaction	L-isoleucine:2-oxoglutarate aminotransferase	1e-06
R02243	reaction	cis-aconitate carboxy-lyase	1e-06
R02294	reaction	N-ribosylnicotinamide:orthophosphate ribosylt...	1e-06
R02404	reaction	itaconate:CoA ligase (ADP-forming)	1e-06
R02407	reaction	succinyl-CoA:itaconate CoA-transferase	1e-06
R02473	reaction	(R)-pantoate:beta-alanine ligase (AMP-forming...	1e-06
R02474	reaction	pantothenate amidohydrolase	1e-06
R02536	reaction	phenylacetaldehyde:NAD+ oxidoreductase	1e-06
R02537	reaction	aldehyde:NADP+ oxidoreductase	1e-06
R02542	reaction	sphingomyelin ceramide-phosphohydrolase	0.0102914
R02611	reaction	phenylethylalcohol:NAD+ oxidoreductase	0.0235575
R02612	reaction	phenethylamine:(acceptor) oxidoreductase (dea...	1e-06
R02613	reaction	phenethylamine:oxygen oxidoreductase (deamina...	1e-06
R02743	reaction	gamma-L-glutamyl-L-cysteine gamma-glutamyl cy...	1e-06
R02746	reaction	1-acyl-sn-glycero-3-phosphocholine acylhydrol...	1e-06
R02748	reaction	deoxyinosine:orthophosphate ribosyltransferas...	1e-06
R02814	reaction	oleoyl-[acyl-carrier-protein] hydrolase	1e-06
R02869	reaction	S-adenosylmethioninamine:spermidine 3-aminopr...	0.000200057
R02973	reaction	(R)-pantetheine amidohydrolase	1.45182e-05
R03018	reaction	ATP:pantothenate 4'-phosphotransferase	1e-06
R03626	reaction	linoleate:oxygen 13-oxidoreductase	0.00371682
R03657	reaction	L-leucine:tRNA(Leu) ligase (AMP-forming)	0.0275733
R03749	reaction	(5-L-glutamyl)-L-amino-acid gamma-glutamyl cy...	1e-06
R03927	reaction	Pantothenate + 2 Reduced acceptor <=> Pantoth...	0.000835077
R04870	reaction	L-2-aminohexanedioate:L-cysteine:L-valine lig...	0.000877037
R05794	reaction	CDP-diacylglycerol:choline O-phosphatidyltran...	1e-06
R06531	reaction	ATP:L-threonine O-phosphotransferase	0.000470157
R06871	reaction	phosphocholine phosphohydrolase	1e-06
R07055	reaction	Linoleate + Oxygen + NADPH + H+ <=> 9(10)-EpO...	0.00340321
R07056	reaction	Linoleate + Oxygen + NADPH + H+ <=> 12(13)-Ep...	0.00340321
R07063	reaction	linoleoyl-CoA,hydrogen-donor:oxygen oxidoredu...	2.55856e-06
R07064	reaction	phosphatidylcholine 2-acylhydrolase	1e-06
R07211	reaction	L-phenylalanine,tetrahydrobiopterin:oxygen ox...	0.019948
R07377	reaction	Phosphatidylcholine + L-Serine <=> Phosphatid...	1e-06
R07386	reaction	O-1-Alk-1-enyl-2-acyl-sn-glycero-3-phosphoeth...	0.00211646
R07409	reaction	choline,reduced-ferredoxin:oxygen oxidoreduct...	1e-06
R07859	reaction	Phosphatidylcholine + H2O <=> 1-Acyl-sn-glyce...	1e-06
R08161	reaction	hexadecanoyl-[acyl-carrier protein],reduced-f...	0.000716976
R08162	reaction	hexadecenoyl-[acyl-carrier protein] hydrolase	1e-06
R08176	reaction	oleoyl-CoA hydrolase	1e-06
R08177	reaction	linoleoyl-CoA hydrolase	1e-06
R08190	reaction	(11Z,14Z)-Icosadienoyl-CoA + H2O <=> CoA + Ic...	1e-06
R08192	reaction	(11Z,14Z,17Z)-Icosatrienoyl-CoA + H2O <=> CoA...	1e-06
R08323	reaction	7-Mercaptoheptanoic acid + L-Threonine + ATP ...	0.0147508
R08557	reaction	Choline + NAD+ <=> Betaine aldehyde + NADH + ...	1e-06
R08558	reaction	Choline + NADP+ <=> Betaine aldehyde + NADPH ...	1e-06
R08587	reaction	futalosine ribohydrolase	0.00335319
R08663	reaction	L-valine,[reduced NADPH---hemoprotein reducta...	0.000285462
R08664	reaction	L-leucine,NADPH:oxygen oxidoreductase (N-hydr...	0.00418352
R09076	reaction	spermidine:oxygen oxidoreductase (spermidine-...	6.20478e-05
R09077	reaction	spermidine:oxygen oxidoreductase (3-aminoprop...	1e-06
R09081	reaction	carboxyspermidine carboxy-lyase (spermidine-f...	0.000941527
R09403	reaction	L-isoleucine,[reduced NADPH---hemoprotein red...	0.00875614
R09578	reaction	L-phenylalanine,NADPH:oxygen oxidoreductase (...	0.0289416
R09668	reaction	S-methyl-5'-thioinosine:phosphate S-methyl-5-...	0.00146765
R10031	reaction	L-valine,[reduced NADPH---hemoprotein reducta...	0.00080366
R10499	reaction	L-phenylalanine:2-oxo-acid aminotransferase	6.53377e-06
R10697	reaction	styrene-oxide isomerase (epoxide-cleaving)	0.000249396
R10942	reaction	3-{[(2E)-4-amino-4-oxobut-2-enoyl]amino}-L-al...	0.0179383
R10943	reaction	3-{[(2E)-4-amino-4-oxobut-2-enoyl]amino}-L-al...	0.00441193
R10944	reaction	3-{[(2E)-4-amino-4-oxobut-2-enoyl]amino}-L-al...	0.00202741
R11749	reaction	trans-aconitate decarboxylase	2.25876e-06
R11750	reaction	Itaconate <=> 2-Hydroxyparaconate	0.00124654
R11861	reaction	glutathione gamma-glutamyl cyclotransferase (...	1e-06
R11918	reaction	L-phenylalanine carboxy-lyase (oxidative-deam...	1e-06
R12026	reaction	NAD+:glycine ADP-D-ribosyltransferase (sulfid...	0.00123056
R12170	reaction	(11Z,14Z,17Z)-icosatrienoyl-CoA,ferrocytochro...	0.00205888
R12171	reaction	(11Z,14Z)-icosadienoyl-CoA,ferrocytochrome b5...	0.000645402
R12557	reaction	UDP-2-acetamido-4-amino-2,4,6-trideoxy-alpha-...	0.0104556
R12588	reaction	S-inosyl-L-homocysteine hydrolase (inosine-fo...	1e-06
C00079	compound	L-Phenylalanine	1e-06
C00114	compound	Choline	1e-06
C00123	compound	L-Leucine	1e-06
C00133	compound	D-Alanine	1e-06
C00153	compound	Nicotinamide	1e-06
C00157	compound	Phosphatidylcholine	7.95352e-06
C00183	compound	L-Valine	1e-06
C00188	compound	L-Threonine	1e-06
C00212	compound	Adenosine	1e-06
C00229	compound	Acyl-carrier protein	0.0381858
C00262	compound	Hypoxanthine	1e-06
C00294	compound	Inosine	1e-06
C00315	compound	Spermidine	1e-06
C00407	compound	L-Isoleucine	1e-06
C00490	compound	Itaconate	1e-06
C00601	compound	Phenylacetaldehyde	1e-06
C00620	compound	alpha-D-Ribose 1-phosphate	0.0244315
C00712	compound	(9Z)-Octadecenoic acid	1e-06
C00864	compound	Pantothenate	1e-06
C01595	compound	Linoleate	1e-06
C01879	compound	5-Oxoproline	1e-06
C04230	compound	1-Acyl-sn-glycero-3-phosphocholine	1e-06
C08362	compound	(9Z)-Hexadecenoic acid	1e-06
C16179	compound	(11Z,14Z,17Z)-Icosatrienoyl-CoA	5.06018e-05
C16180	compound	(11Z,14Z)-Icosadienoyl-CoA	4.90568e-05
C16520	compound	Hexadecenoyl-[acyl-carrier protein]	0.000191128
C16522	compound	Icosatrienoic acid	1e-06
C16525	compound	Icosadienoic acid	1e-06

## Sheet: TableS8
KEGG.id	Entry.type	KEGG.name	p.score
cel00061	pathway	Fatty acid biosynthesis - Caenorhabditis eleg...	0.0295894
cel00770	pathway	Pantothenate and CoA biosynthesis - Caenorhab...	0.000722394
cel01040	pathway	Biosynthesis of unsaturated fatty acids - Cae...	1e-06
cel01232	pathway	Nucleotide metabolism - Caenorhabditis elegan...	0.0133617
cel02010	pathway	ABC transporters - Caenorhabditis elegans (ne...	0.000153678
cel03410	pathway	Base excision repair - Caenorhabditis elegans...	0.00560661
cel04150	pathway	mTOR signaling pathway - Caenorhabditis elega...	1e-06
cel04212	pathway	Longevity regulating pathway - worm - Caenorh...	1e-06
cel04361	pathway	Axon regeneration - Caenorhabditis elegans (n...	0.000858741
M00009	module	Citrate cycle (TCA cycle, Krebs cycle)	0.0232573
M00011	module	Citrate cycle, second carbon oxidation, 2-oxo...	0.0150768
M00119	module	Pantothenate biosynthesis, valine/L-aspartate...	0.000106005
M00555	module	Betaine biosynthesis, choline => betaine	0.000295705
M00913	module	Pantothenate biosynthesis, 2-oxoisovalerate/s...	0.00140777
M00958	module	Adenine ribonucleotide degradation, AMP => Ur...	1e-06
M00959	module	Guanine ribonucleotide degradation, GMP => Ur...	0.000108853
1.1.1.103	enzyme	L-threonine 3-dehydrogenase	1.06919e-06
1.1.99.1	enzyme	choline dehydrogenase	1e-06
1.14.16.1	enzyme	phenylalanine 4-monooxygenase	0.0290353
1.14.19.1	enzyme	stearoyl-CoA 9-desaturase	0.00871906
1.17.1.4	enzyme	xanthine dehydrogenase	0.0307361
1.4.3.3	enzyme	D-amino-acid oxidase	0.0321179
2.1.1.1	enzyme	nicotinamide N-methyltransferase	0.0127112
2.3.1.23	enzyme	1-acylglycerophosphocholine O-acyltransferase	7.70466e-05
2.3.1.313	enzyme	NAD-dependent lipoamidase	0.0317183
2.3.1.6	enzyme	choline O-acetyltransferase	0.00686377
2.3.2.33	enzyme	RCR-type E3 ubiquitin transferase	0.000858741
2.4.2.1	enzyme	purine-nucleoside phosphorylase	1e-06
2.4.2.30	enzyme	NAD+ ADP-ribosyltransferase	1e-06
2.6.1.42	enzyme	branched-chain-amino-acid transaminase	1e-06
2.6.1.64	enzyme	glutamine---phenylpyruvate transaminase	0.0258
2.7.1.20	enzyme	adenosine kinase	1e-06
2.7.1.32	enzyme	choline kinase	0.00107444
2.7.1.33	enzyme	pantothenate kinase	0.00243656
2.7.10.1	enzyme	receptor protein-tyrosine kinase	0.00245808
2.7.11.26	enzyme	tau-protein kinase	0.00363432
2.7.11.31	enzyme	[hydroxymethylglutaryl-CoA reductase (NADPH)]...	0.000639178
2.7.12.2	enzyme	mitogen-activated protein kinase kinase	0.0327704
3.1.1.4	enzyme	phospholipase A2	1e-06
3.1.1.5	enzyme	lysophospholipase	0.00209753
3.1.1.7	enzyme	acetylcholinesterase	0.00880903
3.1.11.2	enzyme	exodeoxyribonuclease III	0.00560661
3.1.3.32	enzyme	polynucleotide 3'-phosphatase	0.0163412
3.1.3.48	enzyme	protein-tyrosine-phosphatase	0.0161549
3.1.3.5	enzyme	5'-nucleotidase	8.08108e-05
3.1.4.2	enzyme	glycerophosphocholine phosphodiesterase	0.00468048
3.1.4.4	enzyme	phospholipase D	0.011676
3.13.2.1	enzyme	adenosylhomocysteinase	1e-06
3.2.1.143	enzyme	poly(ADP-ribose) glycohydrolase	0.00560661
3.2.2.27	enzyme	uracil-DNA glycosylase	0.00560661
3.4.17.24	enzyme	tubulin-glutamate carboxypeptidase	0.000858741
3.4.21.92	enzyme	endopeptidase Clp	1e-06
3.4.24.81	enzyme	ADAM10 endopeptidase	0.00376181
3.5.1.99	enzyme	fatty acid amide hydrolase	1e-06
3.5.4.4	enzyme	adenosine deaminase	1e-06
3.5.4.6	enzyme	AMP deaminase	1.08074e-05
4.1.2.48	enzyme	low-specificity L-threonine aldolase	0.00351413
4.2.99.18	enzyme	DNA-(apurinic or apyrimidinic site) lyase	0.00560661
4.3.1.19	enzyme	threonine ammonia-lyase	1e-06
5.6.1.7	enzyme	chaperonin ATPase	1e-06
6.1.1.4	enzyme	leucine---tRNA ligase	0.035124
6.2.1.1	enzyme	acetate---CoA ligase	0.0254361
6.2.1.4	enzyme	succinate---CoA ligase (GDP-forming)	1e-06
6.2.1.5	enzyme	succinate---CoA ligase (ADP-forming)	1e-06
7.6.2.2	enzyme	ABC-type xenobiotic transporter	0.000153678
7.6.2.3	enzyme	ABC-type glutathione-S-conjugate transporter	0.000153678
7.6.2.4	enzyme	ABC-type fatty-acyl-CoA transporter	0.00706937
R00102	reaction	NAD+ glycohydrolase	0.00185332
R00181	reaction	AMP aminohydrolase	0.0269211
R00183	reaction	adenosine 5'-monophosphate phosphohydrolase	1e-06
R00185	reaction	ATP:adenosine 5'-phosphotransferase	1e-06
R00192	reaction	S-adenosyl-L-homocysteine hydrolase	1e-06
R00253	reaction	L-glutamate:ammonia ligase (ADP-forming)	0.0306883
R00401	reaction	alanine racemase	1e-06
R00405	reaction	succinate:CoA ligase (ADP-forming)	0.00294413
R00432	reaction	succinate:CoA ligase (GDP-forming)	0.00179684
R00686	reaction	L-phenylalanine racemase (ATP-hydrolysing)	0.00637738
R00688	reaction	L-phenylalanine:NAD+ oxidoreductase (deaminat...	1e-06
R00689	reaction	L-phenylalanine:oxygen oxidoreductase (deamin...	1e-06
R00690	reaction	L-phenylalanine:oxygen 2-oxidoreductase (deca...	0.0249505
R00691	reaction	L-arogenate hydro-lyase (decarboxylating	0.0018969
R00692	reaction	L-phenylalanine:pyruvate aminotransferase	1e-06
R00694	reaction	L-phenylalanine:2-oxoglutarate aminotransfera...	1e-06
R00697	reaction	L-phenylalanine ammonia-lyase (trans-cinnamat...	4.10868e-05
R00698	reaction	L-phenylalanine:oxygen oxidoreductase (decarb...	0.0245852
R00699	reaction	L-phenylalanine carboxy-lyase (phenylethylami...	0.00613554
R00751	reaction	L-threonine acetaldehyde-lyase (glycine-formi...	1e-06
R00920	reaction	propanoate:CoA ligase (ADP-forming)	1e-06
R00925	reaction	propanoate:CoA ligase (AMP-forming)	1e-06
R00928	reaction	acetyl-CoA:propanoate CoA-transferase	1e-06
R00996	reaction	L-threonine ammonia-lyase (2-oxobutanoate-for...	1e-06
R01021	reaction	ATP:choline phosphotransferase	1e-06
R01022	reaction	choline:oxygen 1-oxidoreductase	1e-06
R01023	reaction	acetyl-CoA:choline O-acetyltransferase	0.00872242
R01025	reaction	choline:acceptor 1-oxidoreductase	1e-06
R01026	reaction	acetylcholine aectylhydrolase	0.0112807
R01030	reaction	sn-glycero-3-phosphocholine glycerophosphohyd...	0.000128523
R01088	reaction	L-leucine:NAD+ oxidoreductase (deaminating)	1e-06
R01090	reaction	L-leucine:2-oxoglutarate aminotransferase	1e-06
R01126	reaction	inosine 5'-monophosphate phosphohydrolase	1e-06
R01131	reaction	ATP:inosine 5'-phosphotransferase	1e-06
R01132	reaction	IMP:diphosphate phospho-D-ribosyltransferase	1e-06
R01148	reaction	D-alanine:2-oxoglutarate aminotransferase	1e-06
R01150	reaction	D-alanine:D-alanine ligase (ADP-forming)	6.62127e-06
R01214	reaction	L-valine:2-oxoglutarate aminotransferase	1e-06
R01215	reaction	L-valine:pyruvate aminotransferase	1e-06
R01244	reaction	adenine aminohydrolase	1e-06
R01245	reaction	adenosine ribohydrolase	1e-06
R01268	reaction	nicotinamide amidohydrolase	1e-06
R01269	reaction	S-adenosyl-L-methionine:nicotinamide N-methyl...	0.00815351
R01270	reaction	nicotinamide D-ribonucleotide phosphoribohydr...	1e-06
R01271	reaction	nicotinamide-D-ribonucleotide:diphosphate pho...	1e-06
R01273	reaction	N-ribosylnicotinamide ribohydrolase	7.67228e-06
R01310	reaction	phosphatidylcholine phosphatidohydrolase	1e-06
R01312	reaction	phosphatidylcholine cholinephosphohydrolase	0.0346339
R01315	reaction	phosphatidylcholine 2-acylhydrolase	1e-06
R01316	reaction	phosphatidylcholine 1-acylhydrolase	0.0295374
R01317	reaction	phosphatidylcholine 2-acylhydrolase	1e-06
R01318	reaction	acyl-CoA:1-acyl-sn-glycero-3-phosphocholine O...	1e-06
R01319	reaction	acyl-CoA:2-acyl-sn-glycero-3-phosphocholine O...	0.023491
R01344	reaction	D-alanine:2-oxo acid aminotransferase	1e-06
R01353	reaction	ATP:propanoate phosphotransferase	3.41169e-05
R01354	reaction	ATP:propanoate adenylyltransferase	0.00322236
R01355	reaction	2,3-dimethylmalate pyruvate-lyase	0.0113126
R01377	reaction	phenylpyruvate carboxy-lyase (phenylacetaldeh...	1e-06
R01434	reaction	L-valine:NAD+ oxidoreductase(deaminating)	1e-06
R01449	reaction	lactoyl-CoA:propanoate CoA-transferase	0.00534831
R01465	reaction	L-threonine:NAD+ oxidoreductase	1e-06
R01466	reaction	O-phospho-L-homoserine phosphate-lyase (addin...	0.000407735
R01467	reaction	threonine racemase	0.000897809
R01560	reaction	adenosine aminohydrolase	1e-06
R01561	reaction	adenosine:phosphate alpha-D-ribosyltransferas...	1e-06
R01562	reaction	adenosine 3'-phosphate phosphohydrolase	0.000774951
R01768	reaction	hypoxanthine:NAD+ oxidoreductase	1e-06
R01769	reaction	hypoxanthine:oxygen oxidoreductase	1e-06
R01770	reaction	inosine ribohydrolase	1e-06
R01795	reaction	L-phenylalanine,tetrahydrobiopterin:oxygen ox...	0.00551051
R01863	reaction	inosine:phosphate alpha-D-ribosyltransferase	1e-06
R01914	reaction	spermidine:(acceptor) oxidoreductase	1e-06
R01915	reaction	spermidine:(acceptor) oxidoreductase	1e-06
R01917	reaction	gamma-L-glutamyl-L-cysteinyl-glycine:spermidi...	1.42376e-06
R01918	reaction	gamma-L-glutamyl-L-cysteinyl-glycine:spermidi...	2.26109e-06
R01920	reaction	S-adenosylmethioninamine:putrescine 3-aminopr...	3.96297e-05
R02114	reaction	phosphatidylcholine:sterol O-acyltransferase	0.00278436
R02196	reaction	L-isoleucine:NAD+ oxidoreductase(deaminating)	1e-06
R02197	reaction	L-isoleucine:oxygen oxidoreductase (deaminati...	1e-06
R02199	reaction	L-isoleucine:2-oxoglutarate aminotransferase	1e-06
R02243	reaction	cis-aconitate carboxy-lyase	1e-06
R02294	reaction	N-ribosylnicotinamide:orthophosphate ribosylt...	1e-06
R02404	reaction	itaconate:CoA ligase (ADP-forming)	1e-06
R02407	reaction	succinyl-CoA:itaconate CoA-transferase	1e-06
R02473	reaction	(R)-pantoate:beta-alanine ligase (AMP-forming...	1e-06
R02474	reaction	pantothenate amidohydrolase	1e-06
R02536	reaction	phenylacetaldehyde:NAD+ oxidoreductase	1e-06
R02537	reaction	aldehyde:NADP+ oxidoreductase	1e-06
R02542	reaction	sphingomyelin ceramide-phosphohydrolase	0.0154914
R02611	reaction	phenylethylalcohol:NAD+ oxidoreductase	0.0326135
R02612	reaction	phenethylamine:(acceptor) oxidoreductase (dea...	1e-06
R02613	reaction	phenethylamine:oxygen oxidoreductase (deamina...	1e-06
R02746	reaction	1-acyl-sn-glycero-3-phosphocholine acylhydrol...	1e-06
R02748	reaction	deoxyinosine:orthophosphate ribosyltransferas...	1e-06
R02814	reaction	oleoyl-[acyl-carrier-protein] hydrolase	1e-06
R02869	reaction	S-adenosylmethioninamine:spermidine 3-aminopr...	0.000652706
R02973	reaction	(R)-pantetheine amidohydrolase	4.69112e-05
R03018	reaction	ATP:pantothenate 4'-phosphotransferase	1e-06
R03626	reaction	linoleate:oxygen 13-oxidoreductase	0.00606215
R03927	reaction	Pantothenate + 2 Reduced acceptor <=> Pantoth...	0.00128385
R04870	reaction	L-2-aminohexanedioate:L-cysteine:L-valine lig...	0.00238219
R05366	reaction	2-hydroxy-6-oxo-octa-2,4-dienoate acylhydrola...	0.007247
R05794	reaction	CDP-diacylglycerol:choline O-phosphatidyltran...	1e-06
R06531	reaction	ATP:L-threonine O-phosphotransferase	0.0010614
R06871	reaction	phosphocholine phosphohydrolase	1e-06
R07055	reaction	Linoleate + Oxygen + NADPH + H+ <=> 9(10)-EpO...	0.00577361
R07056	reaction	Linoleate + Oxygen + NADPH + H+ <=> 12(13)-Ep...	0.00577361
R07063	reaction	linoleoyl-CoA,hydrogen-donor:oxygen oxidoredu...	4.92477e-06
R07064	reaction	phosphatidylcholine 2-acylhydrolase	1e-06
R07211	reaction	L-phenylalanine,tetrahydrobiopterin:oxygen ox...	0.0297141
R07377	reaction	Phosphatidylcholine + L-Serine <=> Phosphatid...	1e-06
R07386	reaction	O-1-Alk-1-enyl-2-acyl-sn-glycero-3-phosphoeth...	0.00368046
R07409	reaction	choline,reduced-ferredoxin:oxygen oxidoreduct...	1e-06
R07859	reaction	Phosphatidylcholine + H2O <=> 1-Acyl-sn-glyce...	1e-06
R07860	reaction	Phosphatidylcholine + H2O <=> 2-Acyl-sn-glyce...	0.00356325
R07861	reaction	(9Z,12Z,15Z)-Octadecatrienoic acid + Reduced ...	1e-06
R08161	reaction	hexadecanoyl-[acyl-carrier protein],reduced-f...	0.00149981
R08162	reaction	hexadecenoyl-[acyl-carrier protein] hydrolase	1e-06
R08176	reaction	oleoyl-CoA hydrolase	1e-06
R08177	reaction	linoleoyl-CoA hydrolase	1e-06
R08187	reaction	Docosenoyl-CoA + H2O <=> CoA + Erucic acid	1e-06
R08190	reaction	(11Z,14Z)-Icosadienoyl-CoA + H2O <=> CoA + Ic...	1e-06
R08192	reaction	(11Z,14Z,17Z)-Icosatrienoyl-CoA + H2O <=> CoA...	1e-06
R08323	reaction	7-Mercaptoheptanoic acid + L-Threonine + ATP ...	0.0222022
R08557	reaction	Choline + NAD+ <=> Betaine aldehyde + NADH + ...	1e-06
R08558	reaction	Choline + NADP+ <=> Betaine aldehyde + NADPH ...	1e-06
R08587	reaction	futalosine ribohydrolase	0.0059698
R08663	reaction	L-valine,[reduced NADPH---hemoprotein reducta...	0.000695913
R08664	reaction	L-leucine,NADPH:oxygen oxidoreductase (N-hydr...	0.00709562
R09076	reaction	spermidine:oxygen oxidoreductase (spermidine-...	0.00019292
R09077	reaction	spermidine:oxygen oxidoreductase (3-aminoprop...	1e-06
R09081	reaction	carboxyspermidine carboxy-lyase (spermidine-f...	0.00195103
R09403	reaction	L-isoleucine,[reduced NADPH---hemoprotein red...	0.013532
R09668	reaction	S-methyl-5'-thioinosine:phosphate S-methyl-5-...	0.00295051
R10031	reaction	L-valine,[reduced NADPH---hemoprotein reducta...	0.00167328
R10499	reaction	L-phenylalanine:2-oxo-acid aminotransferase	0.000994061
R10697	reaction	styrene-oxide isomerase (epoxide-cleaving)	0.00057483
R10942	reaction	3-{[(2E)-4-amino-4-oxobut-2-enoyl]amino}-L-al...	0.0255484
R10943	reaction	3-{[(2E)-4-amino-4-oxobut-2-enoyl]amino}-L-al...	0.00732729
R10944	reaction	3-{[(2E)-4-amino-4-oxobut-2-enoyl]amino}-L-al...	0.00367813
R11749	reaction	trans-aconitate decarboxylase	9.05924e-06
R11750	reaction	Itaconate <=> 2-Hydroxyparaconate	0.00235057
R11773	reaction	propionyl-CoA:succinate CoA transferase	1e-06
R11918	reaction	L-phenylalanine carboxy-lyase (oxidative-deam...	1e-06
R12026	reaction	NAD+:glycine ADP-D-ribosyltransferase (sulfid...	0.00280501
R12170	reaction	(11Z,14Z,17Z)-icosatrienoyl-CoA,ferrocytochro...	0.00270017
R12171	reaction	(11Z,14Z)-icosadienoyl-CoA,ferrocytochrome b5...	0.000880452
R12557	reaction	UDP-2-acetamido-4-amino-2,4,6-trideoxy-alpha-...	0.0155485
R12588	reaction	S-inosyl-L-homocysteine hydrolase (inosine-fo...	4.24974e-06
R13136	reaction	propanoate:NAD+ oxidoreductase	0.000703261
C00010	compound	CoA	0.00609843
C00025	compound	L-Glutamate	1e-06
C00079	compound	L-Phenylalanine	1e-06
C00114	compound	Choline	1e-06
C00123	compound	L-Leucine	1e-06
C00133	compound	D-Alanine	1e-06
C00153	compound	Nicotinamide	1e-06
C00157	compound	Phosphatidylcholine	9.9068e-06
C00163	compound	Propanoate	1e-06
C00183	compound	L-Valine	1e-06
C00188	compound	L-Threonine	1e-06
C00212	compound	Adenosine	1e-06
C00262	compound	Hypoxanthine	1e-06
C00294	compound	Inosine	1e-06
C00315	compound	Spermidine	1e-06
C00407	compound	L-Isoleucine	1e-06
C00490	compound	Itaconate	1e-06
C00601	compound	Phenylacetaldehyde	1e-06
C00620	compound	alpha-D-Ribose 1-phosphate	0.0362057
C00712	compound	(9Z)-Octadecenoic acid	1e-06
C00864	compound	Pantothenate	1e-06
C01595	compound	Linoleate	1e-06
C04230	compound	1-Acyl-sn-glycero-3-phosphocholine	1e-06
C06427	compound	(9Z,12Z,15Z)-Octadecatrienoic acid	0.00484903
C08316	compound	Erucic acid	1e-06
C08362	compound	(9Z)-Hexadecenoic acid	1e-06
C16179	compound	(11Z,14Z,17Z)-Icosatrienoyl-CoA	0.000123397
C16180	compound	(11Z,14Z)-Icosadienoyl-CoA	0.000119742
C16300	compound	Stearidonic acid	1e-06
C16520	compound	Hexadecenoyl-[acyl-carrier protein]	0.000450275
C16522	compound	Icosatrienoic acid	1e-06
C16525	compound	Icosadienoic acid	1e-06
C16531	compound	Docosenoyl-CoA	0.000120522
